# Supplementary material for: Experimental Evaluation of Suitability of Selected Multi-Criteria Decision-Making Methods for Large-Scale Agent-Based Simulations
Source: PLoS One. 2016 Nov 2;11(11):e0165171. doi: 10.1371/journal.pone.0165171 (PMC5091817; doi:10.1371/journal.pone.0165171)
Supplement: S2 Dataset — (XLSX) [file pone.0165171.s002.xlsx]

## Sheet: Topsis
106.124	2.69075
0.068
0.054
0.045
0.048
0.044
0.037
0.036
0.035
0.035
0.034
0.034
0.035
0.035
0.036
0.036
0.038
0.047
0.036
0.035
0.035
0.04
0.035
0.036
0.037
0.043
0.037
0.035
0.035
0.037
0.035
0.038
0.037
0.04
0.036
0.035
0.043
0.034
0.035
0.035

## Sheet: Vikor
0.183	0.747925
28.363
0.094
0.094
0.031
0.034
0.031
0.034
0.034
0.031
0.047
0.031
0.031
0.031
0.031
0.039
0.031
0.031
0.032
0.032
0.033
0.031
0.031
0.033
0.031
0.034
0.032
0.031
0.033
0.035
0.031
0.035
0.033
0.031
0.031
0.032
0.04
0.031
0.032
0.032

## Sheet: Promethee
0.173	0.716025
0.097
26.497
0.06
0.054
0.051
0.067
0.052
0.053
0.057
0.053
0.049
0.049
0.048
0.049
0.049
0.049
0.049
0.049
0.056
0.048
0.048
0.048
0.05
0.049
0.048
0.048
0.05
0.05
0.051
0.05
0.049
0.048
0.048
0.049
0.049
0.048
0.05
0.05
0.049

## Sheet: Wpm
0.126	0.95425
0.06
0.063
35.981
0.053
0.053
0.053
0.052
0.054
0.053
0.053
0.058
0.058
0.052
0.054
0.057
0.053
0.052
0.053
0.056
0.053
0.053
0.053
0.057
0.053
0.053
0.053
0.053
0.054
0.057
0.053
0.052
0.06
0.054
0.053
0.053
0.054
0.053
0.053
0.052

## Sheet: Experiments
Topsis	Vikor	Promethee	Wpm	Topsis	Vikor	Promethee	Wpm	Number of DM cycles	Number of agents
1.359	2.891	3.672	4.438	1.359	1.532	0.781	0.766	432000	1
5	5.61	6.329	7.058	0.562	0.61	0.719	0.729	432000	1
7.668	8.23	8.918	9.637	0.61	0.562	0.688	0.719	432000	1
10.199	10.73	11.434	12.152	0.562	0.531	0.704	0.718	432000	1
12.715	13.231	13.934	14.653	0.563	0.516	0.703	0.719	432000	1
15.199	15.731	16.434	17.137	0.546	0.532	0.703	0.703	432000	1
17.7	18.231	18.918	19.637	0.563	0.531	0.687	0.719	432000	1
20.2	20.731	21.419	22.138	0.563	0.531	0.688	0.719	432000	1
22.7	23.216	23.903	24.622	0.562	0.516	0.687	0.719	432000	1
25.185	25.716	26.419	27.122	0.563	0.531	0.703	0.703	432000	1
27.683	28.198	28.902	29.605	0.561	0.515	0.704	0.703	432000	1
30.167	30.683	31.371	32.089	0.562	0.516	0.688	0.718	432000	1
32.636	33.168	33.871	34.59	0.547	0.532	0.703	0.719	432000	1
35.137	35.668	36.371	37.074	0.547	0.531	0.703	0.703	432000	1
37.637	38.152	38.84	39.559	0.563	0.515	0.688	0.719	432000	1
40.106	40.637	41.34	42.059	0.547	0.531	0.703	0.719	432000	1
42.606	43.153	43.84	44.544	0.547	0.547	0.687	0.704	432000	1
45.09	45.59	46.278	46.981	0.546	0.5	0.688	0.703	432000	1
47.513	48.013	48.7	49.388	0.532	0.5	0.687	0.688	432000	1
49.95	50.466	51.169	51.872	0.562	0.516	0.703	0.703	432000	1
52.419	52.935	53.638	54.357	0.547	0.516	0.703	0.719	432000	1
54.919	55.435	56.123	56.809	0.562	0.516	0.688	0.686	432000	1
57.356	57.856	58.528	59.231	0.547	0.5	0.672	0.703	432000	1
59.763	60.278	60.966	61.685	0.532	0.515	0.688	0.719	432000	1
62.232	62.747	63.435	64.154	0.547	0.515	0.688	0.719	432000	1
64.701	65.216	65.919	66.638	0.547	0.515	0.703	0.719	432000	1
67.201	67.732	68.42	69.123	0.563	0.531	0.688	0.703	432000	1
69.67	70.201	70.951	71.67	0.547	0.531	0.75	0.719	432000	1
72.217	72.732	73.451	74.154	0.547	0.515	0.719	0.703	432000	1
74.717	75.233	75.92	76.639	0.563	0.516	0.687	0.719	432000	1
77.186	77.702	78.389	79.108	0.547	0.516	0.687	0.719	432000	1
79.655	80.171	80.874	81.593	0.547	0.516	0.703	0.719	432000	1
82.202	82.702	83.374	84.077	0.609	0.5	0.672	0.703	432000	1
84.608	85.124	85.779	86.513	0.531	0.516	0.655	0.734	432000	1
87.06	87.576	88.264	88.982	0.547	0.516	0.688	0.718	432000	1
89.514	90.045	90.733	91.467	0.532	0.531	0.688	0.734	432000	1
92.014	92.514	93.217	93.936	0.547	0.5	0.703	0.719	432000	1
94.483	94.998	95.686	96.405	0.547	0.515	0.688	0.719	432000	1
96.952	97.467	98.155	98.874	0.547	0.515	0.688	0.719	432000	1
99.421	99.936	100.64	101.358	0.547	0.515	0.704	0.718	432000	1
101.921	102.437	103.124	103.843	0.563	0.516	0.687	0.719	432000	1
104.374	104.89	105.577	106.296	0.531	0.516	0.687	0.719	432000	1
106.843	107.359	108.093	108.812	0.547	0.516	0.734	0.719	432000	1
109.39	109.922	110.638	111.357	0.578	0.532	0.716	0.719	432000	1
111.966	112.497	113.216	113.966	0.609	0.531	0.719	0.75	432000	1
114.529	115.06	115.826	116.592	0.563	0.531	0.766	0.766	432000	1
117.154	117.717	118.42	119.17	0.562	0.563	0.703	0.75	432000	1
119.732	120.279	120.983	121.733	0.562	0.547	0.704	0.75	432000	1
122.295	122.842	123.561	124.311	0.562	0.547	0.719	0.75	432000	1
124.889	125.42	126.139	126.905	0.578	0.531	0.719	0.766	432000	1
127.483	128.014	128.733	129.483	0.578	0.531	0.719	0.75	432000	1
130.03	130.577	131.296	132.062	0.547	0.547	0.719	0.766	432000	1
132.608	133.155	133.874	134.624	0.546	0.547	0.719	0.75	432000	1
135.234	135.765	136.484	137.234	0.61	0.531	0.719	0.75	432000	1
137.796	138.328	139.046	139.797	0.562	0.532	0.718	0.751	432000	1
140.359	140.89	141.609	142.375	0.562	0.531	0.719	0.766	432000	1
142.953	143.484	144.203	144.938	0.578	0.531	0.719	0.735	432000	1
145.516	146.047	146.767	147.517	0.578	0.531	0.72	0.75	432000	1
148.095	148.704	149.423	150.158	0.578	0.609	0.719	0.735	432000	1
150.72	151.236	151.955	152.689	0.562	0.516	0.719	0.734	432000	1
153.252	153.783	154.486	155.205	0.563	0.531	0.703	0.719	432000	1
155.767	156.361	157.064	157.799	0.562	0.594	0.703	0.735	432000	1
158.361	158.908	159.627	160.361	0.562	0.547	0.719	0.734	432000	1
160.908	161.44	162.158	162.909	0.547	0.532	0.718	0.751	432000	1
163.471	164.002	164.737	165.487	0.562	0.531	0.735	0.75	432000	1
166.065	166.596	167.331	168.081	0.578	0.531	0.735	0.75	432000	1
168.659	169.206	169.925	170.659	0.578	0.547	0.719	0.734	432000	1
171.222	171.784	172.503	173.253	0.563	0.562	0.719	0.75	432000	1
173.816	174.363	175.081	175.831	0.563	0.547	0.718	0.75	432000	1
176.41	176.957	177.675	178.488	0.579	0.547	0.718	0.813	432000	1
179.05	179.582	180.301	181.051	0.562	0.532	0.719	0.75	432000	1
181.613	182.144	182.868	183.633	0.562	0.531	0.724	0.765	432000	1
184.18	184.743	185.462	186.212	0.547	0.563	0.719	0.75	432000	1
186.774	187.306	188.024	188.774	0.562	0.532	0.718	0.75	432000	1
189.337	189.868	190.587	191.337	0.563	0.531	0.719	0.75	432000	1
191.915	192.447	193.181	193.931	0.578	0.532	0.734	0.75	432000	1
194.494	195.041	195.766	196.5	0.563	0.547	0.725	0.734	432000	1
197.078	197.641	198.36	199.094	0.578	0.563	0.719	0.734	432000	1
199.719	200.235	200.923	201.673	0.625	0.516	0.688	0.75	432000	1
202.251	202.782	203.485	204.235	0.578	0.531	0.703	0.75	432000	1
204.798	205.313	206.032	206.767	0.563	0.515	0.719	0.735	432000	1
207.329	207.876	208.579	209.329	0.562	0.547	0.703	0.75	432000	1
209.908	210.439	211.156	211.906	0.579	0.531	0.717	0.75	432000	1
212.641	213.219	213.938	214.703	0.735	0.578	0.719	0.765	432000	1
215.281	215.828	216.547	217.282	0.578	0.547	0.719	0.735	432000	1
217.844	218.391	219.094	219.844	0.562	0.547	0.703	0.75	432000	1
220.391	220.938	221.641	222.391	0.547	0.547	0.703	0.75	432000	1
222.954	223.501	224.22	224.954	0.563	0.547	0.719	0.734	432000	1
225.517	226.063	226.782	227.517	0.563	0.546	0.719	0.735	432000	1
228.095	228.626	229.345	230.079	0.578	0.531	0.719	0.734	432000	1
230.642	231.173	231.908	232.642	0.563	0.531	0.735	0.734	432000	1
233.22	233.752	234.455	235.189	0.578	0.532	0.703	0.734	432000	1
235.767	236.283	237.023	237.742	0.578	0.516	0.74	0.719	432000	1
238.383	238.914	239.648	240.367	0.641	0.531	0.734	0.719	432000	1
240.945	241.477	242.18	242.914	0.578	0.532	0.703	0.734	432000	1
243.493	244.039	244.758	245.493	0.579	0.546	0.719	0.735	432000	1
246.071	246.602	247.337	248.071	0.578	0.531	0.735	0.734	432000	1
248.634	249.18	249.884	250.618	0.563	0.546	0.704	0.734	432000	1
251.196	251.728	252.462	253.196	0.578	0.532	0.734	0.734	432000	1
253.759	254.29	255.009	255.744	0.563	0.531	0.719	0.735	432000	1
256.322	256.853	257.572	258.322	0.578	0.531	0.719	0.75	432000	1
258.884	259.416	260.134	260.885	0.562	0.532	0.718	0.751	432000	1
261.447	261.978	262.682	263.432	0.562	0.531	0.704	0.75	432000	1
264.01	264.557	265.276	266.01	0.578	0.547	0.719	0.734	432000	1
266.573	267.104	267.823	268.557	0.563	0.531	0.719	0.734	432000	1
269.12	269.651	270.385	271.12	0.563	0.531	0.734	0.735	432000	1
271.698	272.245	272.948	273.698	0.578	0.547	0.703	0.75	432000	1
274.261	274.854	275.558	276.292	0.563	0.593	0.704	0.734	432000	1
276.87	277.402	278.12	278.855	0.578	0.532	0.718	0.735	432000	1
279.417	279.949	280.652	281.389	0.562	0.532	0.703	0.737	432000	1
281.952	282.483	283.218	283.952	0.563	0.531	0.735	0.734	432000	1
284.515	285.062	285.77	286.489	0.563	0.547	0.708	0.719	432000	1
287.036	287.551	288.254	288.973	0.547	0.515	0.703	0.719	432000	1
289.536	290.051	290.739	291.442	0.563	0.515	0.688	0.703	432000	1
292.005	292.52	293.208	293.927	0.563	0.515	0.688	0.719	432000	1
294.489	294.989	295.692	296.411	0.562	0.5	0.703	0.719	432000	1
297.005	297.521	298.208	298.927	0.594	0.516	0.687	0.719	432000	1
299.474	299.99	300.677	301.38	0.547	0.516	0.687	0.703	432000	1
301.943	302.459	303.131	303.896	0.563	0.516	0.672	0.765	432000	1
304.459	305.006	305.709	306.428	0.563	0.547	0.703	0.719	432000	1
306.959	307.49	308.178	308.944	0.531	0.531	0.688	0.766	432000	1
309.475	310.006	310.694	311.428	0.531	0.531	0.688	0.734	432000	1
312.022	312.538	313.225	313.944	0.594	0.516	0.687	0.719	432000	1
314.491	315.006	315.678	316.397	0.547	0.515	0.672	0.719	432000	1
316.944	317.46	318.132	318.866	0.547	0.516	0.672	0.734	432000	1
319.46	319.976	320.679	321.382	0.594	0.516	0.703	0.703	432000	1
321.945	322.445	323.132	323.851	0.563	0.5	0.687	0.719	432000	1
324.413	324.929	325.601	326.336	0.562	0.516	0.672	0.735	432000	1
326.914	327.429	328.117	328.836	0.578	0.515	0.688	0.719	432000	1
329.398	329.914	330.601	331.305	0.562	0.516	0.687	0.704	432000	1
331.883	332.43	333.117	333.852	0.578	0.547	0.687	0.735	432000	1
334.414	334.946	335.633	336.336	0.562	0.532	0.687	0.703	432000	1
336.883	337.399	338.086	338.805	0.547	0.516	0.687	0.719	432000	1
339.368	339.883	340.571	341.305	0.563	0.515	0.688	0.734	432000	1
341.884	342.399	343.087	343.806	0.579	0.515	0.688	0.719	432000	1
344.368	344.868	345.571	346.29	0.562	0.5	0.703	0.719	432000	1
346.853	347.368	348.04	348.79	0.563	0.515	0.672	0.75	432000	1
349.353	349.884	350.556	351.275	0.563	0.531	0.672	0.719	432000	1
351.822	352.353	353.041	353.744	0.547	0.531	0.688	0.703	432000	1
354.291	354.822	355.51	356.244	0.547	0.531	0.688	0.734	432000	1
356.822	357.369	358.057	358.76	0.578	0.547	0.688	0.703	432000	1
359.303	359.834	360.522	361.241	0.543	0.531	0.688	0.719	432000	1
361.835	362.366	363.038	363.788	0.594	0.531	0.672	0.75	432000	1
364.366	364.887	365.574	366.293	0.578	0.521	0.687	0.719	432000	1
366.84	367.371	368.059	368.778	0.547	0.531	0.688	0.719	432000	1
369.325	369.856	370.544	371.278	0.547	0.531	0.688	0.734	432000	1
371.856	372.387	373.059	373.794	0.578	0.531	0.672	0.735	432000	1
374.325	374.872	375.56	376.263	0.531	0.547	0.688	0.703	432000	1
376.825	377.325	378.029	378.747	0.562	0.5	0.704	0.718	432000	1
379.326	379.86	380.548	381.251	0.579	0.534	0.688	0.703	432000	1
381.814	382.329	383.017	383.736	0.563	0.515	0.688	0.719	432000	1
384.286	384.817	385.489	386.302	0.55	0.531	0.672	0.813	432000	1
386.849	387.38	388.083	388.786	0.547	0.531	0.703	0.703	432000	1
389.349	389.88	390.552	391.271	0.563	0.531	0.672	0.719	432000	1
391.834	392.349	393.037	393.771	0.563	0.515	0.688	0.734	432000	1
394.349	394.884	395.602	396.306	0.578	0.535	0.718	0.704	432000	1
396.868	397.384	398.071	398.775	0.562	0.516	0.687	0.704	432000	1
399.321	399.853	400.54	401.275	0.546	0.532	0.687	0.735	432000	1
401.853	402.384	403.072	403.791	0.578	0.531	0.688	0.719	432000	1
404.338	404.853	405.541	406.26	0.547	0.515	0.688	0.719	432000	1
406.817	407.333	408.021	408.755	0.557	0.516	0.688	0.734	432000	1
409.396	409.911	410.614	411.318	0.641	0.515	0.703	0.704	432000	1
411.865	412.396	413.068	413.787	0.547	0.531	0.672	0.719	432000	1
414.334	414.849	415.552	416.271	0.547	0.515	0.703	0.719	432000	1
416.849	417.38	418.068	418.787	0.578	0.531	0.688	0.719	432000	1
419.318	419.865	420.568	421.287	0.531	0.547	0.703	0.719	432000	1
421.849	422.365	423.061	423.796	0.562	0.516	0.696	0.735	432000	1
424.358	424.883	425.591	426.295	0.562	0.525	0.708	0.704	432000	1
426.873	427.388	428.076	428.779	0.578	0.515	0.688	0.703	432000	1
429.342	429.857	430.561	431.295	0.563	0.515	0.704	0.734	432000	1
431.873	432.405	433.076	433.795	0.578	0.532	0.671	0.719	432000	1
434.342	434.873	435.561	436.28	0.547	0.531	0.688	0.719	432000	1
436.827	437.393	438.081	438.815	0.547	0.566	0.688	0.734	432000	1
439.393	439.909	440.612	441.315	0.578	0.516	0.703	0.703	432000	1
441.878	442.378	443.081	443.784	0.563	0.5	0.703	0.703	432000	1
444.347	444.862	445.566	446.284	0.563	0.515	0.704	0.718	432000	1
446.863	447.401	448.089	448.792	0.579	0.538	0.688	0.703	432000	1
449.355	449.87	450.573	451.308	0.563	0.515	0.703	0.735	432000	1
451.855	452.386	453.058	453.808	0.547	0.531	0.672	0.75	432000	1
454.371	454.902	455.605	456.324	0.563	0.531	0.703	0.719	432000	1
456.871	457.402	458.105	458.824	0.547	0.531	0.703	0.719	432000	1
459.355	459.887	460.621	461.34	0.531	0.532	0.734	0.719	432000	1
461.918	462.449	463.137	463.84	0.578	0.531	0.688	0.703	432000	1
464.403	464.918	465.606	466.325	0.563	0.515	0.688	0.719	432000	1
466.887	467.403	468.09	468.825	0.562	0.516	0.687	0.735	432000	1
469.403	469.934	470.622	471.341	0.578	0.531	0.688	0.719	432000	1
471.888	472.388	473.075	473.794	0.547	0.5	0.687	0.719	432000	1
474.357	474.872	475.56	476.294	0.563	0.515	0.688	0.734	432000	1
476.872	477.404	478.091	478.794	0.578	0.532	0.687	0.703	432000	1
479.341	479.873	480.56	481.279	0.547	0.532	0.687	0.719	432000	1
481.833	482.349	483.05	483.784	0.554	0.516	0.701	0.734	432000	1
484.362	484.894	485.613	486.347	0.578	0.532	0.719	0.734	432000	1
486.894	487.394	488.097	488.8	0.547	0.5	0.703	0.703	432000	1
489.363	489.878	490.613	491.347	0.563	0.515	0.735	0.734	432000	1
491.926	492.457	493.147	493.85	0.579	0.531	0.69	0.703	432000	1
494.413	494.928	495.613	496.332	0.563	0.515	0.685	0.719	432000	1
496.879	497.405	498.093	498.827	0.547	0.526	0.688	0.734	432000	1
499.421	499.952	500.655	501.359	0.594	0.531	0.703	0.704	432000	1
501.921	502.437	503.124	503.843	0.562	0.516	0.687	0.719	432000	1
504.39	504.921	505.612	506.378	0.547	0.531	0.691	0.766	432000	1
506.94	507.472	508.144	508.878	0.562	0.532	0.672	0.734	432000	1
509.409	509.941	510.628	511.347	0.531	0.532	0.687	0.719	432000	1
511.909	512.425	513.113	513.847	0.562	0.516	0.688	0.734	432000	1
514.425	514.957	515.644	516.363	0.578	0.532	0.687	0.719	432000	1
516.972	517.504	518.191	518.894	0.609	0.532	0.687	0.703	432000	1
519.441	519.973	520.645	521.395	0.547	0.532	0.672	0.75	432000	1
521.957	522.488	523.176	523.895	0.562	0.531	0.688	0.719	432000	1
524.442	524.957	525.645	526.364	0.547	0.515	0.688	0.719	432000	1
526.911	527.426	528.129	528.864	0.547	0.515	0.703	0.735	432000	1
529.458	529.989	530.677	531.411	0.594	0.531	0.688	0.734	432000	1
531.958	532.474	533.161	533.88	0.547	0.516	0.687	0.719	432000	1
534.427	534.943	535.646	536.349	0.547	0.516	0.703	0.703	432000	1
536.927	537.474	538.177	538.896	0.578	0.547	0.703	0.719	432000	1
539.459	539.974	540.662	541.365	0.563	0.515	0.688	0.703	432000	1
541.943	542.459	543.146	543.865	0.578	0.516	0.687	0.719	432000	1
544.428	544.99	545.678	546.397	0.563	0.562	0.688	0.719	432000	1
546.959	547.49	548.162	548.881	0.562	0.531	0.672	0.719	432000	1
549.428	549.959	550.663	551.366	0.547	0.531	0.704	0.703	432000	1
552.022	552.569	553.272	553.975	0.656	0.547	0.703	0.703	432000	1
554.538	555.053	555.741	556.444	0.563	0.515	0.688	0.703	432000	1
557.022	557.538	558.226	558.944	0.578	0.516	0.688	0.718	432000	1
559.507	560.054	560.757	561.476	0.563	0.547	0.703	0.719	432000	1
562.023	562.554	563.242	563.96	0.547	0.531	0.688	0.718	432000	1
564.513	565.029	565.716	566.451	0.553	0.516	0.687	0.735	432000	1
567.06	567.591	568.31	569.029	0.609	0.531	0.719	0.719	432000	1
569.576	570.091	570.779	571.498	0.547	0.515	0.688	0.719	432000	1
572.06	572.576	573.264	573.982	0.562	0.516	0.688	0.718	432000	1
574.607	575.154	575.873	576.608	0.625	0.547	0.719	0.735	432000	1
577.17	577.686	578.389	579.092	0.562	0.516	0.703	0.703	432000	1
579.67	580.186	580.889	581.592	0.578	0.516	0.703	0.703	432000	1
582.186	582.717	583.457	584.176	0.594	0.531	0.74	0.719	432000	1
584.739	585.239	585.942	586.661	0.563	0.5	0.703	0.719	432000	1
587.217	587.75	588.438	589.156	0.556	0.533	0.688	0.718	432000	1
589.734	590.281	590.969	591.688	0.578	0.547	0.688	0.719	432000	1
592.25	592.782	593.454	594.172	0.562	0.532	0.672	0.718	432000	1
594.735	595.251	595.938	596.657	0.563	0.516	0.687	0.719	432000	1
597.219	597.766	598.47	599.251	0.562	0.547	0.704	0.781	432000	1
599.798	600.313	601.001	601.735	0.547	0.515	0.688	0.734	432000	1
602.282	602.798	603.491	604.209	0.547	0.516	0.693	0.718	432000	1
604.756	605.288	606.006	606.725	0.547	0.532	0.718	0.719	432000	1
607.303	607.803	608.507	609.21	0.578	0.5	0.704	0.703	432000	1
609.772	610.288	610.976	611.694	0.562	0.516	0.688	0.718	432000	1
612.257	612.804	613.507	614.226	0.563	0.547	0.703	0.719	432000	1
614.788	615.32	616.007	616.71	0.562	0.532	0.687	0.703	432000	1
617.273	617.804	618.492	619.211	0.563	0.531	0.688	0.719	432000	1
619.758	620.289	621.008	621.742	0.547	0.531	0.719	0.734	432000	1
622.273	622.805	623.492	624.195	0.531	0.532	0.687	0.703	432000	1
624.758	625.274	625.977	626.68	0.563	0.516	0.703	0.703	432000	1
627.242	627.774	628.493	629.211	0.562	0.532	0.719	0.718	432000	1
629.774	630.29	630.993	631.696	0.563	0.516	0.703	0.703	432000	1
632.259	632.837	633.524	634.227	0.563	0.578	0.687	0.703	432000	1
634.79	635.337	636.04	636.759	0.563	0.547	0.703	0.719	432000	1
637.306	637.837	638.525	639.259	0.547	0.531	0.688	0.734	432000	1
639.806	640.322	641.009	641.728	0.547	0.516	0.687	0.719	432000	1
642.275	642.822	643.541	644.259	0.547	0.547	0.719	0.718	432000	1
644.806	645.322	646.025	646.744	0.547	0.516	0.703	0.719	432000	1
647.307	647.822	648.525	649.244	0.563	0.515	0.703	0.719	432000	1
649.791	650.322	651.041	651.776	0.547	0.531	0.719	0.735	432000	1
652.323	652.854	653.541	654.26	0.547	0.531	0.687	0.719	432000	1
654.807	655.338	656.026	656.745	0.547	0.531	0.688	0.719	432000	1
657.307	657.854	658.557	659.308	0.562	0.547	0.703	0.751	432000	1
659.839	660.37	661.058	661.777	0.531	0.531	0.688	0.719	432000	1
662.339	662.87	663.62	664.324	0.562	0.531	0.75	0.704	432000	1
664.886	665.417	666.136	666.871	0.562	0.531	0.719	0.735	432000	1
667.449	667.98	668.668	669.386	0.578	0.531	0.688	0.718	432000	1
669.933	670.449	671.137	671.855	0.547	0.516	0.688	0.718	432000	1
672.418	672.965	673.684	674.403	0.563	0.547	0.719	0.719	432000	1
674.965	675.481	676.168	676.887	0.562	0.516	0.687	0.719	432000	1
677.45	677.965	678.653	679.387	0.563	0.515	0.688	0.734	432000	1
679.939	680.486	681.189	681.924	0.552	0.547	0.703	0.735	432000	1
682.47	683.002	683.689	684.408	0.546	0.532	0.687	0.719	432000	1
684.962	685.478	686.181	686.9	0.554	0.516	0.703	0.719	432000	1
687.447	687.978	688.713	689.432	0.547	0.531	0.735	0.719	432000	1
689.978	690.494	691.197	691.901	0.546	0.516	0.703	0.704	432000	1
692.51	693.026	693.729	694.448	0.609	0.516	0.703	0.719	432000	1
694.995	695.541	696.245	696.995	0.547	0.546	0.704	0.75	432000	1
697.542	698.057	698.766	699.484	0.547	0.515	0.709	0.718	432000	1
700.031	700.563	701.266	701.969	0.547	0.532	0.703	0.703	432000	1
702.516	703.063	703.782	704.516	0.547	0.547	0.719	0.734	432000	1
705.063	705.579	706.282	707.001	0.547	0.516	0.703	0.719	432000	1
707.563	708.079	708.766	709.485	0.562	0.516	0.687	0.719	432000	1
710.048	710.579	711.298	712.032	0.563	0.531	0.719	0.734	432000	1
712.595	713.111	713.814	714.533	0.563	0.516	0.703	0.719	432000	1
715.079	715.611	716.298	717.001	0.546	0.532	0.687	0.703	432000	1
717.564	718.095	718.897	719.616	0.563	0.531	0.802	0.719	432000	1
720.179	720.694	721.382	722.101	0.563	0.515	0.688	0.719	432000	1
722.663	723.179	723.867	724.585	0.562	0.516	0.688	0.718	432000	1
725.148	725.679	726.398	727.117	0.563	0.531	0.719	0.719	432000	1
727.679	728.195	728.883	729.601	0.562	0.516	0.688	0.718	432000	1
730.164	730.68	731.367	732.086	0.563	0.516	0.687	0.719	432000	1
732.645	733.177	733.902	734.636	0.559	0.532	0.725	0.734	432000	1
735.183	735.699	736.402	737.121	0.547	0.516	0.703	0.719	432000	1
737.672	738.188	738.891	739.594	0.551	0.516	0.703	0.703	432000	1
740.157	740.688	741.422	742.141	0.563	0.531	0.734	0.719	432000	1
742.704	743.219	743.907	744.626	0.563	0.515	0.688	0.719	432000	1
745.188	745.713	746.401	747.104	0.562	0.525	0.688	0.703	432000	1
747.667	748.276	748.995	749.714	0.563	0.609	0.719	0.719	432000	1
750.261	750.792	751.479	752.198	0.547	0.531	0.687	0.719	432000	1
752.745	753.276	753.964	754.698	0.547	0.531	0.688	0.734	432000	1
755.246	755.793	756.512	757.262	0.548	0.547	0.719	0.75	432000	1
757.825	758.356	759.064	759.783	0.563	0.531	0.708	0.719	432000	1
760.33	760.846	761.549	762.252	0.547	0.516	0.703	0.703	432000	1
762.812	763.343	764.078	764.797	0.56	0.531	0.735	0.719	432000	1
765.359	765.875	766.562	767.281	0.562	0.516	0.687	0.719	432000	1
767.848	768.364	769.051	769.77	0.567	0.516	0.687	0.719	432000	1
770.333	770.864	771.583	772.302	0.563	0.531	0.719	0.719	432000	1
772.864	773.396	774.083	774.818	0.562	0.532	0.687	0.735	432000	1
775.364	775.88	776.568	777.286	0.546	0.516	0.688	0.718	432000	1
777.833	778.38	779.099	779.834	0.547	0.547	0.719	0.735	432000	1
780.396	780.912	781.599	782.318	0.562	0.516	0.687	0.719	432000	1
782.881	783.396	784.084	784.803	0.563	0.515	0.688	0.719	432000	1
785.365	785.897	786.615	787.35	0.562	0.532	0.718	0.735	432000	1
787.959	788.475	789.162	789.881	0.609	0.516	0.687	0.719	432000	1
790.444	790.959	791.647	792.366	0.563	0.515	0.688	0.719	432000	1
792.928	793.46	794.178	794.913	0.562	0.532	0.718	0.735	432000	1
795.475	795.991	796.694	797.397	0.562	0.516	0.703	0.703	432000	1
797.976	798.491	799.179	799.913	0.579	0.515	0.688	0.734	432000	1
800.46	801.007	801.726	802.445	0.547	0.547	0.719	0.719	432000	1
803.007	803.523	804.211	804.945	0.562	0.516	0.688	0.734	432000	1
805.492	806.008	806.711	807.43	0.547	0.516	0.703	0.719	432000	1
807.992	808.529	809.248	809.983	0.562	0.537	0.719	0.735	432000	1
810.529	811.061	811.748	812.467	0.546	0.532	0.687	0.719	432000	1
813.014	813.545	814.233	814.952	0.547	0.531	0.688	0.719	432000	1
815.514	816.046	816.764	817.499	0.562	0.532	0.718	0.735	432000	1
818.061	818.577	819.28	819.999	0.562	0.516	0.703	0.719	432000	1
820.546	821.077	821.765	822.484	0.547	0.531	0.688	0.719	432000	1
823.03	823.562	824.296	825.015	0.546	0.532	0.734	0.719	432000	1
825.578	826.093	826.796	827.5	0.563	0.515	0.703	0.704	432000	1
828.062	828.578	829.281	830	0.562	0.516	0.703	0.719	432000	1
830.609	831.156	831.875	832.594	0.609	0.547	0.719	0.719	432000	1
833.141	833.672	834.359	835.094	0.547	0.531	0.687	0.735	432000	1
835.641	836.188	836.875	837.594	0.547	0.547	0.687	0.719	432000	1
838.157	838.688	839.407	840.157	0.563	0.531	0.719	0.75	432000	1
840.719	841.251	841.923	842.657	0.562	0.532	0.672	0.734	432000	1
843.204	843.72	844.423	845.142	0.547	0.516	0.703	0.719	432000	1
845.704	846.22	846.97	847.704	0.562	0.516	0.75	0.734	432000	1
848.282	848.798	849.486	850.22	0.578	0.516	0.688	0.734	432000	1
850.767	851.283	851.97	852.689	0.547	0.516	0.687	0.719	432000	1
853.252	853.799	854.517	855.252	0.563	0.547	0.718	0.735	432000	1
855.799	856.33	857.018	857.736	0.547	0.531	0.688	0.718	432000	1
858.299	858.809	859.512	860.231	0.563	0.51	0.703	0.719	432000	1
860.793	861.324	862.043	862.778	0.562	0.531	0.719	0.735	432000	1
863.34	863.871	864.559	865.293	0.562	0.531	0.688	0.734	432000	1
865.84	866.356	867.044	867.778	0.547	0.516	0.688	0.734	432000	1
868.33	868.862	869.58	870.315	0.552	0.532	0.718	0.735	432000	1
870.877	871.393	872.081	872.815	0.562	0.516	0.688	0.734	432000	1
873.393	873.909	874.628	875.347	0.578	0.516	0.719	0.719	432000	1
875.893	876.425	877.159	877.878	0.546	0.532	0.734	0.719	432000	1
878.441	878.956	879.644	880.378	0.563	0.515	0.688	0.734	432000	1
880.925	881.456	882.144	882.878	0.547	0.531	0.688	0.734	432000	1
883.441	883.972	884.691	885.426	0.563	0.531	0.719	0.735	432000	1
885.988	886.519	887.207	887.926	0.562	0.531	0.688	0.719	432000	1
888.488	889.004	889.707	890.426	0.562	0.516	0.703	0.719	432000	1
890.973	891.52	892.223	892.973	0.547	0.547	0.703	0.75	432000	1
893.52	894.051	894.754	895.489	0.547	0.531	0.703	0.735	432000	1
896.051	896.567	897.27	897.989	0.562	0.516	0.703	0.719	432000	1
898.536	899.067	899.802	900.536	0.547	0.531	0.735	0.734	432000	1
901.083	901.599	902.286	903.005	0.547	0.516	0.687	0.719	432000	1
903.568	904.099	904.786	905.521	0.563	0.531	0.687	0.735	432000	1
906.083	906.615	907.412	908.13	0.562	0.532	0.797	0.718	432000	1
908.693	909.209	909.912	910.631	0.563	0.516	0.703	0.719	432000	1
911.193	911.724	912.412	913.131	0.562	0.531	0.688	0.719	432000	1
913.693	914.225	914.943	915.694	0.562	0.532	0.718	0.751	432000	1
916.24	916.772	917.459	918.194	0.546	0.532	0.687	0.735	432000	1
918.741	919.272	919.959	920.678	0.547	0.531	0.687	0.719	432000	1
921.241	921.788	922.507	923.241	0.563	0.547	0.719	0.734	432000	1
923.804	924.319	925.007	925.741	0.563	0.515	0.688	0.734	432000	1
926.304	926.819	927.507	928.226	0.563	0.515	0.688	0.719	432000	1
928.788	929.335	930.038	930.773	0.562	0.547	0.703	0.735	432000	1
931.335	931.867	932.554	933.289	0.562	0.532	0.687	0.735	432000	1
933.836	934.367	935.07	935.773	0.547	0.531	0.703	0.703	432000	1
936.351	936.883	937.617	938.367	0.578	0.532	0.734	0.75	432000	1
938.945	939.461	940.149	940.867	0.578	0.516	0.688	0.718	432000	1
941.43	941.961	942.649	943.368	0.563	0.531	0.688	0.719	432000	1
943.93	944.529	945.248	945.982	0.562	0.599	0.719	0.734	432000	1
946.545	947.076	947.763	948.498	0.563	0.531	0.687	0.735	432000	1
949.045	949.576	950.264	950.982	0.547	0.531	0.688	0.718	432000	1
951.55	952.081	952.816	953.534	0.568	0.531	0.735	0.718	432000	1
954.097	954.613	955.316	956.035	0.563	0.516	0.703	0.719	432000	1
956.597	957.129	957.816	958.535	0.562	0.532	0.687	0.719	432000	1
959.097	959.644	960.348	961.082	0.562	0.547	0.704	0.734	432000	1
961.645	962.176	962.848	963.582	0.563	0.531	0.672	0.734	432000	1
964.129	964.66	965.348	966.067	0.547	0.531	0.688	0.719	432000	1
966.645	967.176	967.895	968.629	0.578	0.531	0.719	0.734	432000	1
969.192	969.723	970.426	971.145	0.563	0.531	0.703	0.719	432000	1
971.708	972.223	972.911	973.63	0.563	0.515	0.688	0.719	432000	1
974.208	974.739	975.536	976.255	0.578	0.531	0.797	0.719	432000	1
976.833	977.349	978.036	978.755	0.578	0.516	0.687	0.719	432000	1
979.318	979.833	980.521	981.24	0.563	0.515	0.688	0.719	432000	1
981.818	982.365	983.084	983.818	0.578	0.547	0.719	0.734	432000	1
984.365	984.896	985.584	986.303	0.547	0.531	0.688	0.719	432000	1
986.865	987.397	988.1	988.819	0.562	0.532	0.703	0.719	432000	1
989.381	989.912	990.631	991.366	0.562	0.531	0.719	0.735	432000	1
991.928	992.459	993.147	993.881	0.562	0.531	0.688	0.734	432000	1
994.428	994.96	995.647	996.366	0.547	0.532	0.687	0.719	432000	1
996.929	997.475	998.194	998.929	0.563	0.546	0.719	0.735	432000	1
999.491	1000.01	1000.71	1001.43	0.562	0.516	0.703	0.719	432000	1
1001.99	1002.52	1003.21	1003.93	0.562	0.532	0.687	0.719	432000	1
1004.49	1005.04	1005.74	1006.49	0.563	0.547	0.703	0.75	432000	1
1007.05	1007.57	1008.27	1008.99	0.562	0.516	0.703	0.719	432000	1
1009.55	1010.07	1010.76	1011.5	0.563	0.515	0.693	0.735	432000	1
1012.06	1012.6	1013.33	1014.07	0.562	0.536	0.735	0.734	432000	1
1014.63	1015.14	1015.85	1016.57	0.562	0.516	0.703	0.719	432000	1
1017.14	1017.66	1018.35	1019.07	0.578	0.516	0.688	0.718	432000	1
1019.63	1020.24	1020.94	1021.67	0.563	0.609	0.703	0.735	432000	1
1022.25	1022.78	1023.47	1024.19	0.578	0.531	0.688	0.719	432000	1
1024.75	1025.27	1025.96	1026.69	0.562	0.516	0.688	0.734	432000	1
1027.24	1027.79	1028.52	1029.25	0.547	0.547	0.734	0.735	432000	1
1029.82	1030.35	1031.05	1031.77	0.562	0.531	0.704	0.718	432000	1
1032.33	1032.85	1033.55	1034.29	0.563	0.516	0.703	0.734	432000	1
1034.83	1035.38	1036.11	1036.85	0.547	0.547	0.735	0.734	432000	1
1037.41	1037.93	1038.63	1039.35	0.563	0.515	0.703	0.719	432000	1
1039.91	1040.43	1041.13	1041.85	0.563	0.515	0.704	0.718	432000	1
1042.41	1042.96	1043.68	1044.41	0.563	0.547	0.719	0.734	432000	1
1044.97	1045.49	1046.19	1046.91	0.563	0.515	0.704	0.718	432000	1
1047.47	1047.99	1048.68	1049.41	0.563	0.516	0.687	0.735	432000	1
1049.97	1050.51	1051.22	1051.96	0.562	0.531	0.719	0.735	432000	1
1052.52	1053.05	1053.74	1054.47	0.562	0.531	0.688	0.734	432000	1
1055.02	1055.55	1056.26	1056.97	0.547	0.532	0.703	0.719	432000	1
1057.54	1058.08	1058.8	1059.55	0.562	0.547	0.719	0.75	432000	1
1060.1	1060.63	1061.33	1062.05	0.547	0.531	0.703	0.719	432000	1
1062.62	1063.15	1063.84	1064.57	0.563	0.531	0.688	0.734	432000	1
1065.12	1065.72	1066.44	1067.19	0.547	0.609	0.719	0.75	432000	1
1067.76	1068.27	1068.98	1069.69	0.563	0.515	0.704	0.718	432000	1
1070.26	1070.77	1071.48	1072.19	0.563	0.516	0.703	0.719	432000	1

## Sheet: PC1
Topsis	Vikor	Promethee	Wpm	Topsis	Vikor	Promethee	Wpm	Number of DM cycles	Number of agents			Topsis	Vikor	Promethee	Wpm
1.359	2.891	3.672	4.438	1.359	1.532	0.781	0.766	432000	1			0.562627	0.529015	0.70194	0.72652
5	5.61	6.329	7.058	0.562	0.61	0.719	0.729	432000	1
7.668	8.23	8.918	9.637	0.61	0.562	0.688	0.719	432000	1
10.199	10.73	11.434	12.152	0.562	0.531	0.704	0.718	432000	1
12.715	13.231	13.934	14.653	0.563	0.516	0.703	0.719	432000	1
15.199	15.731	16.434	17.137	0.546	0.532	0.703	0.703	432000	1
17.7	18.231	18.918	19.637	0.563	0.531	0.687	0.719	432000	1
20.2	20.731	21.419	22.138	0.563	0.531	0.688	0.719	432000	1
22.7	23.216	23.903	24.622	0.562	0.516	0.687	0.719	432000	1
25.185	25.716	26.419	27.122	0.563	0.531	0.703	0.703	432000	1
27.683	28.198	28.902	29.605	0.561	0.515	0.704	0.703	432000	1
30.167	30.683	31.371	32.089	0.562	0.516	0.688	0.718	432000	1
32.636	33.168	33.871	34.59	0.547	0.532	0.703	0.719	432000	1
35.137	35.668	36.371	37.074	0.547	0.531	0.703	0.703	432000	1
37.637	38.152	38.84	39.559	0.563	0.515	0.688	0.719	432000	1
40.106	40.637	41.34	42.059	0.547	0.531	0.703	0.719	432000	1
42.606	43.153	43.84	44.544	0.547	0.547	0.687	0.704	432000	1
45.09	45.59	46.278	46.981	0.546	0.5	0.688	0.703	432000	1
47.513	48.013	48.7	49.388	0.532	0.5	0.687	0.688	432000	1
49.95	50.466	51.169	51.872	0.562	0.516	0.703	0.703	432000	1
52.419	52.935	53.638	54.357	0.547	0.516	0.703	0.719	432000	1
54.919	55.435	56.123	56.809	0.562	0.516	0.688	0.686	432000	1
57.356	57.856	58.528	59.231	0.547	0.5	0.672	0.703	432000	1
59.763	60.278	60.966	61.685	0.532	0.515	0.688	0.719	432000	1
62.232	62.747	63.435	64.154	0.547	0.515	0.688	0.719	432000	1
64.701	65.216	65.919	66.638	0.547	0.515	0.703	0.719	432000	1
67.201	67.732	68.42	69.123	0.563	0.531	0.688	0.703	432000	1
69.67	70.201	70.951	71.67	0.547	0.531	0.75	0.719	432000	1
72.217	72.732	73.451	74.154	0.547	0.515	0.719	0.703	432000	1
74.717	75.233	75.92	76.639	0.563	0.516	0.687	0.719	432000	1
77.186	77.702	78.389	79.108	0.547	0.516	0.687	0.719	432000	1
79.655	80.171	80.874	81.593	0.547	0.516	0.703	0.719	432000	1
82.202	82.702	83.374	84.077	0.609	0.5	0.672	0.703	432000	1
84.608	85.124	85.779	86.513	0.531	0.516	0.655	0.734	432000	1
87.06	87.576	88.264	88.982	0.547	0.516	0.688	0.718	432000	1
89.514	90.045	90.733	91.467	0.532	0.531	0.688	0.734	432000	1
92.014	92.514	93.217	93.936	0.547	0.5	0.703	0.719	432000	1
94.483	94.998	95.686	96.405	0.547	0.515	0.688	0.719	432000	1
96.952	97.467	98.155	98.874	0.547	0.515	0.688	0.719	432000	1
99.421	99.936	100.64	101.358	0.547	0.515	0.704	0.718	432000	1
101.921	102.437	103.124	103.843	0.563	0.516	0.687	0.719	432000	1
104.374	104.89	105.577	106.296	0.531	0.516	0.687	0.719	432000	1
106.843	107.359	108.093	108.812	0.547	0.516	0.734	0.719	432000	1
109.39	109.922	110.638	111.357	0.578	0.532	0.716	0.719	432000	1
111.966	112.497	113.216	113.966	0.609	0.531	0.719	0.75	432000	1
114.529	115.06	115.826	116.592	0.563	0.531	0.766	0.766	432000	1
117.154	117.717	118.42	119.17	0.562	0.563	0.703	0.75	432000	1
119.732	120.279	120.983	121.733	0.562	0.547	0.704	0.75	432000	1
122.295	122.842	123.561	124.311	0.562	0.547	0.719	0.75	432000	1
124.889	125.42	126.139	126.905	0.578	0.531	0.719	0.766	432000	1
127.483	128.014	128.733	129.483	0.578	0.531	0.719	0.75	432000	1
130.03	130.577	131.296	132.062	0.547	0.547	0.719	0.766	432000	1
132.608	133.155	133.874	134.624	0.546	0.547	0.719	0.75	432000	1
135.234	135.765	136.484	137.234	0.61	0.531	0.719	0.75	432000	1
137.796	138.328	139.046	139.797	0.562	0.532	0.718	0.751	432000	1
140.359	140.89	141.609	142.375	0.562	0.531	0.719	0.766	432000	1
142.953	143.484	144.203	144.938	0.578	0.531	0.719	0.735	432000	1
145.516	146.047	146.767	147.517	0.578	0.531	0.72	0.75	432000	1
148.095	148.704	149.423	150.158	0.578	0.609	0.719	0.735	432000	1
150.72	151.236	151.955	152.689	0.562	0.516	0.719	0.734	432000	1
153.252	153.783	154.486	155.205	0.563	0.531	0.703	0.719	432000	1
155.767	156.361	157.064	157.799	0.562	0.594	0.703	0.735	432000	1
158.361	158.908	159.627	160.361	0.562	0.547	0.719	0.734	432000	1
160.908	161.44	162.158	162.909	0.547	0.532	0.718	0.751	432000	1
163.471	164.002	164.737	165.487	0.562	0.531	0.735	0.75	432000	1
166.065	166.596	167.331	168.081	0.578	0.531	0.735	0.75	432000	1
168.659	169.206	169.925	170.659	0.578	0.547	0.719	0.734	432000	1
171.222	171.784	172.503	173.253	0.563	0.562	0.719	0.75	432000	1
173.816	174.363	175.081	175.831	0.563	0.547	0.718	0.75	432000	1
176.41	176.957	177.675	178.488	0.579	0.547	0.718	0.813	432000	1
179.05	179.582	180.301	181.051	0.562	0.532	0.719	0.75	432000	1
181.613	182.144	182.868	183.633	0.562	0.531	0.724	0.765	432000	1
184.18	184.743	185.462	186.212	0.547	0.563	0.719	0.75	432000	1
186.774	187.306	188.024	188.774	0.562	0.532	0.718	0.75	432000	1
189.337	189.868	190.587	191.337	0.563	0.531	0.719	0.75	432000	1
191.915	192.447	193.181	193.931	0.578	0.532	0.734	0.75	432000	1
194.494	195.041	195.766	196.5	0.563	0.547	0.725	0.734	432000	1
197.078	197.641	198.36	199.094	0.578	0.563	0.719	0.734	432000	1
199.719	200.235	200.923	201.673	0.625	0.516	0.688	0.75	432000	1
202.251	202.782	203.485	204.235	0.578	0.531	0.703	0.75	432000	1
204.798	205.313	206.032	206.767	0.563	0.515	0.719	0.735	432000	1
207.329	207.876	208.579	209.329	0.562	0.547	0.703	0.75	432000	1
209.908	210.439	211.156	211.906	0.579	0.531	0.717	0.75	432000	1
212.641	213.219	213.938	214.703	0.735	0.578	0.719	0.765	432000	1
215.281	215.828	216.547	217.282	0.578	0.547	0.719	0.735	432000	1
217.844	218.391	219.094	219.844	0.562	0.547	0.703	0.75	432000	1
220.391	220.938	221.641	222.391	0.547	0.547	0.703	0.75	432000	1
222.954	223.501	224.22	224.954	0.563	0.547	0.719	0.734	432000	1
225.517	226.063	226.782	227.517	0.563	0.546	0.719	0.735	432000	1
228.095	228.626	229.345	230.079	0.578	0.531	0.719	0.734	432000	1
230.642	231.173	231.908	232.642	0.563	0.531	0.735	0.734	432000	1
233.22	233.752	234.455	235.189	0.578	0.532	0.703	0.734	432000	1
235.767	236.283	237.023	237.742	0.578	0.516	0.74	0.719	432000	1
238.383	238.914	239.648	240.367	0.641	0.531	0.734	0.719	432000	1
240.945	241.477	242.18	242.914	0.578	0.532	0.703	0.734	432000	1
243.493	244.039	244.758	245.493	0.579	0.546	0.719	0.735	432000	1
246.071	246.602	247.337	248.071	0.578	0.531	0.735	0.734	432000	1
248.634	249.18	249.884	250.618	0.563	0.546	0.704	0.734	432000	1
251.196	251.728	252.462	253.196	0.578	0.532	0.734	0.734	432000	1
253.759	254.29	255.009	255.744	0.563	0.531	0.719	0.735	432000	1
256.322	256.853	257.572	258.322	0.578	0.531	0.719	0.75	432000	1
258.884	259.416	260.134	260.885	0.562	0.532	0.718	0.751	432000	1
261.447	261.978	262.682	263.432	0.562	0.531	0.704	0.75	432000	1
264.01	264.557	265.276	266.01	0.578	0.547	0.719	0.734	432000	1
266.573	267.104	267.823	268.557	0.563	0.531	0.719	0.734	432000	1
269.12	269.651	270.385	271.12	0.563	0.531	0.734	0.735	432000	1
271.698	272.245	272.948	273.698	0.578	0.547	0.703	0.75	432000	1
274.261	274.854	275.558	276.292	0.563	0.593	0.704	0.734	432000	1
276.87	277.402	278.12	278.855	0.578	0.532	0.718	0.735	432000	1
279.417	279.949	280.652	281.389	0.562	0.532	0.703	0.737	432000	1
281.952	282.483	283.218	283.952	0.563	0.531	0.735	0.734	432000	1
284.515	285.062	285.77	286.489	0.563	0.547	0.708	0.719	432000	1
287.036	287.551	288.254	288.973	0.547	0.515	0.703	0.719	432000	1
289.536	290.051	290.739	291.442	0.563	0.515	0.688	0.703	432000	1
292.005	292.52	293.208	293.927	0.563	0.515	0.688	0.719	432000	1
294.489	294.989	295.692	296.411	0.562	0.5	0.703	0.719	432000	1
297.005	297.521	298.208	298.927	0.594	0.516	0.687	0.719	432000	1
299.474	299.99	300.677	301.38	0.547	0.516	0.687	0.703	432000	1
301.943	302.459	303.131	303.896	0.563	0.516	0.672	0.765	432000	1
304.459	305.006	305.709	306.428	0.563	0.547	0.703	0.719	432000	1
306.959	307.49	308.178	308.944	0.531	0.531	0.688	0.766	432000	1
309.475	310.006	310.694	311.428	0.531	0.531	0.688	0.734	432000	1
312.022	312.538	313.225	313.944	0.594	0.516	0.687	0.719	432000	1
314.491	315.006	315.678	316.397	0.547	0.515	0.672	0.719	432000	1
316.944	317.46	318.132	318.866	0.547	0.516	0.672	0.734	432000	1
319.46	319.976	320.679	321.382	0.594	0.516	0.703	0.703	432000	1
321.945	322.445	323.132	323.851	0.563	0.5	0.687	0.719	432000	1
324.413	324.929	325.601	326.336	0.562	0.516	0.672	0.735	432000	1
326.914	327.429	328.117	328.836	0.578	0.515	0.688	0.719	432000	1
329.398	329.914	330.601	331.305	0.562	0.516	0.687	0.704	432000	1
331.883	332.43	333.117	333.852	0.578	0.547	0.687	0.735	432000	1
334.414	334.946	335.633	336.336	0.562	0.532	0.687	0.703	432000	1
336.883	337.399	338.086	338.805	0.547	0.516	0.687	0.719	432000	1
339.368	339.883	340.571	341.305	0.563	0.515	0.688	0.734	432000	1
341.884	342.399	343.087	343.806	0.579	0.515	0.688	0.719	432000	1
344.368	344.868	345.571	346.29	0.562	0.5	0.703	0.719	432000	1
346.853	347.368	348.04	348.79	0.563	0.515	0.672	0.75	432000	1
349.353	349.884	350.556	351.275	0.563	0.531	0.672	0.719	432000	1
351.822	352.353	353.041	353.744	0.547	0.531	0.688	0.703	432000	1
354.291	354.822	355.51	356.244	0.547	0.531	0.688	0.734	432000	1
356.822	357.369	358.057	358.76	0.578	0.547	0.688	0.703	432000	1
359.303	359.834	360.522	361.241	0.543	0.531	0.688	0.719	432000	1
361.835	362.366	363.038	363.788	0.594	0.531	0.672	0.75	432000	1
364.366	364.887	365.574	366.293	0.578	0.521	0.687	0.719	432000	1
366.84	367.371	368.059	368.778	0.547	0.531	0.688	0.719	432000	1
369.325	369.856	370.544	371.278	0.547	0.531	0.688	0.734	432000	1
371.856	372.387	373.059	373.794	0.578	0.531	0.672	0.735	432000	1
374.325	374.872	375.56	376.263	0.531	0.547	0.688	0.703	432000	1
376.825	377.325	378.029	378.747	0.562	0.5	0.704	0.718	432000	1
379.326	379.86	380.548	381.251	0.579	0.534	0.688	0.703	432000	1
381.814	382.329	383.017	383.736	0.563	0.515	0.688	0.719	432000	1
384.286	384.817	385.489	386.302	0.55	0.531	0.672	0.813	432000	1
386.849	387.38	388.083	388.786	0.547	0.531	0.703	0.703	432000	1
389.349	389.88	390.552	391.271	0.563	0.531	0.672	0.719	432000	1
391.834	392.349	393.037	393.771	0.563	0.515	0.688	0.734	432000	1
394.349	394.884	395.602	396.306	0.578	0.535	0.718	0.704	432000	1
396.868	397.384	398.071	398.775	0.562	0.516	0.687	0.704	432000	1
399.321	399.853	400.54	401.275	0.546	0.532	0.687	0.735	432000	1
401.853	402.384	403.072	403.791	0.578	0.531	0.688	0.719	432000	1
404.338	404.853	405.541	406.26	0.547	0.515	0.688	0.719	432000	1
406.817	407.333	408.021	408.755	0.557	0.516	0.688	0.734	432000	1
409.396	409.911	410.614	411.318	0.641	0.515	0.703	0.704	432000	1
411.865	412.396	413.068	413.787	0.547	0.531	0.672	0.719	432000	1
414.334	414.849	415.552	416.271	0.547	0.515	0.703	0.719	432000	1
416.849	417.38	418.068	418.787	0.578	0.531	0.688	0.719	432000	1
419.318	419.865	420.568	421.287	0.531	0.547	0.703	0.719	432000	1
421.849	422.365	423.061	423.796	0.562	0.516	0.696	0.735	432000	1
424.358	424.883	425.591	426.295	0.562	0.525	0.708	0.704	432000	1
426.873	427.388	428.076	428.779	0.578	0.515	0.688	0.703	432000	1
429.342	429.857	430.561	431.295	0.563	0.515	0.704	0.734	432000	1
431.873	432.405	433.076	433.795	0.578	0.532	0.671	0.719	432000	1
434.342	434.873	435.561	436.28	0.547	0.531	0.688	0.719	432000	1
436.827	437.393	438.081	438.815	0.547	0.566	0.688	0.734	432000	1
439.393	439.909	440.612	441.315	0.578	0.516	0.703	0.703	432000	1
441.878	442.378	443.081	443.784	0.563	0.5	0.703	0.703	432000	1
444.347	444.862	445.566	446.284	0.563	0.515	0.704	0.718	432000	1
446.863	447.401	448.089	448.792	0.579	0.538	0.688	0.703	432000	1
449.355	449.87	450.573	451.308	0.563	0.515	0.703	0.735	432000	1
451.855	452.386	453.058	453.808	0.547	0.531	0.672	0.75	432000	1
454.371	454.902	455.605	456.324	0.563	0.531	0.703	0.719	432000	1
456.871	457.402	458.105	458.824	0.547	0.531	0.703	0.719	432000	1
459.355	459.887	460.621	461.34	0.531	0.532	0.734	0.719	432000	1
461.918	462.449	463.137	463.84	0.578	0.531	0.688	0.703	432000	1
464.403	464.918	465.606	466.325	0.563	0.515	0.688	0.719	432000	1
466.887	467.403	468.09	468.825	0.562	0.516	0.687	0.735	432000	1
469.403	469.934	470.622	471.341	0.578	0.531	0.688	0.719	432000	1
471.888	472.388	473.075	473.794	0.547	0.5	0.687	0.719	432000	1
474.357	474.872	475.56	476.294	0.563	0.515	0.688	0.734	432000	1
476.872	477.404	478.091	478.794	0.578	0.532	0.687	0.703	432000	1
479.341	479.873	480.56	481.279	0.547	0.532	0.687	0.719	432000	1
481.833	482.349	483.05	483.784	0.554	0.516	0.701	0.734	432000	1
484.362	484.894	485.613	486.347	0.578	0.532	0.719	0.734	432000	1
486.894	487.394	488.097	488.8	0.547	0.5	0.703	0.703	432000	1
489.363	489.878	490.613	491.347	0.563	0.515	0.735	0.734	432000	1
491.926	492.457	493.147	493.85	0.579	0.531	0.69	0.703	432000	1
494.413	494.928	495.613	496.332	0.563	0.515	0.685	0.719	432000	1
496.879	497.405	498.093	498.827	0.547	0.526	0.688	0.734	432000	1
499.421	499.952	500.655	501.359	0.594	0.531	0.703	0.704	432000	1
501.921	502.437	503.124	503.843	0.562	0.516	0.687	0.719	432000	1
504.39	504.921	505.612	506.378	0.547	0.531	0.691	0.766	432000	1
506.94	507.472	508.144	508.878	0.562	0.532	0.672	0.734	432000	1
509.409	509.941	510.628	511.347	0.531	0.532	0.687	0.719	432000	1
511.909	512.425	513.113	513.847	0.562	0.516	0.688	0.734	432000	1
514.425	514.957	515.644	516.363	0.578	0.532	0.687	0.719	432000	1
516.972	517.504	518.191	518.894	0.609	0.532	0.687	0.703	432000	1
519.441	519.973	520.645	521.395	0.547	0.532	0.672	0.75	432000	1
521.957	522.488	523.176	523.895	0.562	0.531	0.688	0.719	432000	1
524.442	524.957	525.645	526.364	0.547	0.515	0.688	0.719	432000	1
526.911	527.426	528.129	528.864	0.547	0.515	0.703	0.735	432000	1
529.458	529.989	530.677	531.411	0.594	0.531	0.688	0.734	432000	1
531.958	532.474	533.161	533.88	0.547	0.516	0.687	0.719	432000	1
534.427	534.943	535.646	536.349	0.547	0.516	0.703	0.703	432000	1
536.927	537.474	538.177	538.896	0.578	0.547	0.703	0.719	432000	1
539.459	539.974	540.662	541.365	0.563	0.515	0.688	0.703	432000	1
541.943	542.459	543.146	543.865	0.578	0.516	0.687	0.719	432000	1
544.428	544.99	545.678	546.397	0.563	0.562	0.688	0.719	432000	1
546.959	547.49	548.162	548.881	0.562	0.531	0.672	0.719	432000	1
549.428	549.959	550.663	551.366	0.547	0.531	0.704	0.703	432000	1
552.022	552.569	553.272	553.975	0.656	0.547	0.703	0.703	432000	1
554.538	555.053	555.741	556.444	0.563	0.515	0.688	0.703	432000	1
557.022	557.538	558.226	558.944	0.578	0.516	0.688	0.718	432000	1
559.507	560.054	560.757	561.476	0.563	0.547	0.703	0.719	432000	1
562.023	562.554	563.242	563.96	0.547	0.531	0.688	0.718	432000	1
564.513	565.029	565.716	566.451	0.553	0.516	0.687	0.735	432000	1
567.06	567.591	568.31	569.029	0.609	0.531	0.719	0.719	432000	1
569.576	570.091	570.779	571.498	0.547	0.515	0.688	0.719	432000	1
572.06	572.576	573.264	573.982	0.562	0.516	0.688	0.718	432000	1
574.607	575.154	575.873	576.608	0.625	0.547	0.719	0.735	432000	1
577.17	577.686	578.389	579.092	0.562	0.516	0.703	0.703	432000	1
579.67	580.186	580.889	581.592	0.578	0.516	0.703	0.703	432000	1
582.186	582.717	583.457	584.176	0.594	0.531	0.74	0.719	432000	1
584.739	585.239	585.942	586.661	0.563	0.5	0.703	0.719	432000	1
587.217	587.75	588.438	589.156	0.556	0.533	0.688	0.718	432000	1
589.734	590.281	590.969	591.688	0.578	0.547	0.688	0.719	432000	1
592.25	592.782	593.454	594.172	0.562	0.532	0.672	0.718	432000	1
594.735	595.251	595.938	596.657	0.563	0.516	0.687	0.719	432000	1
597.219	597.766	598.47	599.251	0.562	0.547	0.704	0.781	432000	1
599.798	600.313	601.001	601.735	0.547	0.515	0.688	0.734	432000	1
602.282	602.798	603.491	604.209	0.547	0.516	0.693	0.718	432000	1
604.756	605.288	606.006	606.725	0.547	0.532	0.718	0.719	432000	1
607.303	607.803	608.507	609.21	0.578	0.5	0.704	0.703	432000	1
609.772	610.288	610.976	611.694	0.562	0.516	0.688	0.718	432000	1
612.257	612.804	613.507	614.226	0.563	0.547	0.703	0.719	432000	1
614.788	615.32	616.007	616.71	0.562	0.532	0.687	0.703	432000	1
617.273	617.804	618.492	619.211	0.563	0.531	0.688	0.719	432000	1
619.758	620.289	621.008	621.742	0.547	0.531	0.719	0.734	432000	1
622.273	622.805	623.492	624.195	0.531	0.532	0.687	0.703	432000	1
624.758	625.274	625.977	626.68	0.563	0.516	0.703	0.703	432000	1
627.242	627.774	628.493	629.211	0.562	0.532	0.719	0.718	432000	1
629.774	630.29	630.993	631.696	0.563	0.516	0.703	0.703	432000	1
632.259	632.837	633.524	634.227	0.563	0.578	0.687	0.703	432000	1
634.79	635.337	636.04	636.759	0.563	0.547	0.703	0.719	432000	1
637.306	637.837	638.525	639.259	0.547	0.531	0.688	0.734	432000	1
639.806	640.322	641.009	641.728	0.547	0.516	0.687	0.719	432000	1
642.275	642.822	643.541	644.259	0.547	0.547	0.719	0.718	432000	1
644.806	645.322	646.025	646.744	0.547	0.516	0.703	0.719	432000	1
647.307	647.822	648.525	649.244	0.563	0.515	0.703	0.719	432000	1
649.791	650.322	651.041	651.776	0.547	0.531	0.719	0.735	432000	1
652.323	652.854	653.541	654.26	0.547	0.531	0.687	0.719	432000	1
654.807	655.338	656.026	656.745	0.547	0.531	0.688	0.719	432000	1
657.307	657.854	658.557	659.308	0.562	0.547	0.703	0.751	432000	1
659.839	660.37	661.058	661.777	0.531	0.531	0.688	0.719	432000	1
662.339	662.87	663.62	664.324	0.562	0.531	0.75	0.704	432000	1
664.886	665.417	666.136	666.871	0.562	0.531	0.719	0.735	432000	1
667.449	667.98	668.668	669.386	0.578	0.531	0.688	0.718	432000	1
669.933	670.449	671.137	671.855	0.547	0.516	0.688	0.718	432000	1
672.418	672.965	673.684	674.403	0.563	0.547	0.719	0.719	432000	1
674.965	675.481	676.168	676.887	0.562	0.516	0.687	0.719	432000	1
677.45	677.965	678.653	679.387	0.563	0.515	0.688	0.734	432000	1
679.939	680.486	681.189	681.924	0.552	0.547	0.703	0.735	432000	1
682.47	683.002	683.689	684.408	0.546	0.532	0.687	0.719	432000	1
684.962	685.478	686.181	686.9	0.554	0.516	0.703	0.719	432000	1
687.447	687.978	688.713	689.432	0.547	0.531	0.735	0.719	432000	1
689.978	690.494	691.197	691.901	0.546	0.516	0.703	0.704	432000	1
692.51	693.026	693.729	694.448	0.609	0.516	0.703	0.719	432000	1
694.995	695.541	696.245	696.995	0.547	0.546	0.704	0.75	432000	1
697.542	698.057	698.766	699.484	0.547	0.515	0.709	0.718	432000	1
700.031	700.563	701.266	701.969	0.547	0.532	0.703	0.703	432000	1
702.516	703.063	703.782	704.516	0.547	0.547	0.719	0.734	432000	1
705.063	705.579	706.282	707.001	0.547	0.516	0.703	0.719	432000	1
707.563	708.079	708.766	709.485	0.562	0.516	0.687	0.719	432000	1
710.048	710.579	711.298	712.032	0.563	0.531	0.719	0.734	432000	1
712.595	713.111	713.814	714.533	0.563	0.516	0.703	0.719	432000	1
715.079	715.611	716.298	717.001	0.546	0.532	0.687	0.703	432000	1
717.564	718.095	718.897	719.616	0.563	0.531	0.802	0.719	432000	1
720.179	720.694	721.382	722.101	0.563	0.515	0.688	0.719	432000	1
722.663	723.179	723.867	724.585	0.562	0.516	0.688	0.718	432000	1
725.148	725.679	726.398	727.117	0.563	0.531	0.719	0.719	432000	1
727.679	728.195	728.883	729.601	0.562	0.516	0.688	0.718	432000	1
730.164	730.68	731.367	732.086	0.563	0.516	0.687	0.719	432000	1
732.645	733.177	733.902	734.636	0.559	0.532	0.725	0.734	432000	1
735.183	735.699	736.402	737.121	0.547	0.516	0.703	0.719	432000	1
737.672	738.188	738.891	739.594	0.551	0.516	0.703	0.703	432000	1
740.157	740.688	741.422	742.141	0.563	0.531	0.734	0.719	432000	1
742.704	743.219	743.907	744.626	0.563	0.515	0.688	0.719	432000	1
745.188	745.713	746.401	747.104	0.562	0.525	0.688	0.703	432000	1
747.667	748.276	748.995	749.714	0.563	0.609	0.719	0.719	432000	1
750.261	750.792	751.479	752.198	0.547	0.531	0.687	0.719	432000	1
752.745	753.276	753.964	754.698	0.547	0.531	0.688	0.734	432000	1
755.246	755.793	756.512	757.262	0.548	0.547	0.719	0.75	432000	1
757.825	758.356	759.064	759.783	0.563	0.531	0.708	0.719	432000	1
760.33	760.846	761.549	762.252	0.547	0.516	0.703	0.703	432000	1
762.812	763.343	764.078	764.797	0.56	0.531	0.735	0.719	432000	1
765.359	765.875	766.562	767.281	0.562	0.516	0.687	0.719	432000	1
767.848	768.364	769.051	769.77	0.567	0.516	0.687	0.719	432000	1
770.333	770.864	771.583	772.302	0.563	0.531	0.719	0.719	432000	1
772.864	773.396	774.083	774.818	0.562	0.532	0.687	0.735	432000	1
775.364	775.88	776.568	777.286	0.546	0.516	0.688	0.718	432000	1
777.833	778.38	779.099	779.834	0.547	0.547	0.719	0.735	432000	1
780.396	780.912	781.599	782.318	0.562	0.516	0.687	0.719	432000	1
782.881	783.396	784.084	784.803	0.563	0.515	0.688	0.719	432000	1
785.365	785.897	786.615	787.35	0.562	0.532	0.718	0.735	432000	1
787.959	788.475	789.162	789.881	0.609	0.516	0.687	0.719	432000	1
790.444	790.959	791.647	792.366	0.563	0.515	0.688	0.719	432000	1
792.928	793.46	794.178	794.913	0.562	0.532	0.718	0.735	432000	1
795.475	795.991	796.694	797.397	0.562	0.516	0.703	0.703	432000	1
797.976	798.491	799.179	799.913	0.579	0.515	0.688	0.734	432000	1
800.46	801.007	801.726	802.445	0.547	0.547	0.719	0.719	432000	1
803.007	803.523	804.211	804.945	0.562	0.516	0.688	0.734	432000	1
805.492	806.008	806.711	807.43	0.547	0.516	0.703	0.719	432000	1
807.992	808.529	809.248	809.983	0.562	0.537	0.719	0.735	432000	1
810.529	811.061	811.748	812.467	0.546	0.532	0.687	0.719	432000	1
813.014	813.545	814.233	814.952	0.547	0.531	0.688	0.719	432000	1
815.514	816.046	816.764	817.499	0.562	0.532	0.718	0.735	432000	1
818.061	818.577	819.28	819.999	0.562	0.516	0.703	0.719	432000	1
820.546	821.077	821.765	822.484	0.547	0.531	0.688	0.719	432000	1
823.03	823.562	824.296	825.015	0.546	0.532	0.734	0.719	432000	1
825.578	826.093	826.796	827.5	0.563	0.515	0.703	0.704	432000	1
828.062	828.578	829.281	830	0.562	0.516	0.703	0.719	432000	1
830.609	831.156	831.875	832.594	0.609	0.547	0.719	0.719	432000	1
833.141	833.672	834.359	835.094	0.547	0.531	0.687	0.735	432000	1
835.641	836.188	836.875	837.594	0.547	0.547	0.687	0.719	432000	1
838.157	838.688	839.407	840.157	0.563	0.531	0.719	0.75	432000	1
840.719	841.251	841.923	842.657	0.562	0.532	0.672	0.734	432000	1
843.204	843.72	844.423	845.142	0.547	0.516	0.703	0.719	432000	1
845.704	846.22	846.97	847.704	0.562	0.516	0.75	0.734	432000	1
848.282	848.798	849.486	850.22	0.578	0.516	0.688	0.734	432000	1
850.767	851.283	851.97	852.689	0.547	0.516	0.687	0.719	432000	1
853.252	853.799	854.517	855.252	0.563	0.547	0.718	0.735	432000	1
855.799	856.33	857.018	857.736	0.547	0.531	0.688	0.718	432000	1
858.299	858.809	859.512	860.231	0.563	0.51	0.703	0.719	432000	1
860.793	861.324	862.043	862.778	0.562	0.531	0.719	0.735	432000	1
863.34	863.871	864.559	865.293	0.562	0.531	0.688	0.734	432000	1
865.84	866.356	867.044	867.778	0.547	0.516	0.688	0.734	432000	1
868.33	868.862	869.58	870.315	0.552	0.532	0.718	0.735	432000	1
870.877	871.393	872.081	872.815	0.562	0.516	0.688	0.734	432000	1
873.393	873.909	874.628	875.347	0.578	0.516	0.719	0.719	432000	1
875.893	876.425	877.159	877.878	0.546	0.532	0.734	0.719	432000	1
878.441	878.956	879.644	880.378	0.563	0.515	0.688	0.734	432000	1
880.925	881.456	882.144	882.878	0.547	0.531	0.688	0.734	432000	1
883.441	883.972	884.691	885.426	0.563	0.531	0.719	0.735	432000	1
885.988	886.519	887.207	887.926	0.562	0.531	0.688	0.719	432000	1
888.488	889.004	889.707	890.426	0.562	0.516	0.703	0.719	432000	1
890.973	891.52	892.223	892.973	0.547	0.547	0.703	0.75	432000	1
893.52	894.051	894.754	895.489	0.547	0.531	0.703	0.735	432000	1
896.051	896.567	897.27	897.989	0.562	0.516	0.703	0.719	432000	1
898.536	899.067	899.802	900.536	0.547	0.531	0.735	0.734	432000	1
901.083	901.599	902.286	903.005	0.547	0.516	0.687	0.719	432000	1
903.568	904.099	904.786	905.521	0.563	0.531	0.687	0.735	432000	1
906.083	906.615	907.412	908.13	0.562	0.532	0.797	0.718	432000	1
908.693	909.209	909.912	910.631	0.563	0.516	0.703	0.719	432000	1
911.193	911.724	912.412	913.131	0.562	0.531	0.688	0.719	432000	1
913.693	914.225	914.943	915.694	0.562	0.532	0.718	0.751	432000	1
916.24	916.772	917.459	918.194	0.546	0.532	0.687	0.735	432000	1
918.741	919.272	919.959	920.678	0.547	0.531	0.687	0.719	432000	1
921.241	921.788	922.507	923.241	0.563	0.547	0.719	0.734	432000	1
923.804	924.319	925.007	925.741	0.563	0.515	0.688	0.734	432000	1
926.304	926.819	927.507	928.226	0.563	0.515	0.688	0.719	432000	1
928.788	929.335	930.038	930.773	0.562	0.547	0.703	0.735	432000	1
931.335	931.867	932.554	933.289	0.562	0.532	0.687	0.735	432000	1
933.836	934.367	935.07	935.773	0.547	0.531	0.703	0.703	432000	1
936.351	936.883	937.617	938.367	0.578	0.532	0.734	0.75	432000	1
938.945	939.461	940.149	940.867	0.578	0.516	0.688	0.718	432000	1
941.43	941.961	942.649	943.368	0.563	0.531	0.688	0.719	432000	1
943.93	944.529	945.248	945.982	0.562	0.599	0.719	0.734	432000	1
946.545	947.076	947.763	948.498	0.563	0.531	0.687	0.735	432000	1
949.045	949.576	950.264	950.982	0.547	0.531	0.688	0.718	432000	1
951.55	952.081	952.816	953.534	0.568	0.531	0.735	0.718	432000	1
954.097	954.613	955.316	956.035	0.563	0.516	0.703	0.719	432000	1
956.597	957.129	957.816	958.535	0.562	0.532	0.687	0.719	432000	1
959.097	959.644	960.348	961.082	0.562	0.547	0.704	0.734	432000	1
961.645	962.176	962.848	963.582	0.563	0.531	0.672	0.734	432000	1
964.129	964.66	965.348	966.067	0.547	0.531	0.688	0.719	432000	1
966.645	967.176	967.895	968.629	0.578	0.531	0.719	0.734	432000	1
969.192	969.723	970.426	971.145	0.563	0.531	0.703	0.719	432000	1
971.708	972.223	972.911	973.63	0.563	0.515	0.688	0.719	432000	1
974.208	974.739	975.536	976.255	0.578	0.531	0.797	0.719	432000	1
976.833	977.349	978.036	978.755	0.578	0.516	0.687	0.719	432000	1
979.318	979.833	980.521	981.24	0.563	0.515	0.688	0.719	432000	1
981.818	982.365	983.084	983.818	0.578	0.547	0.719	0.734	432000	1
984.365	984.896	985.584	986.303	0.547	0.531	0.688	0.719	432000	1
986.865	987.397	988.1	988.819	0.562	0.532	0.703	0.719	432000	1
989.381	989.912	990.631	991.366	0.562	0.531	0.719	0.735	432000	1
991.928	992.459	993.147	993.881	0.562	0.531	0.688	0.734	432000	1
994.428	994.96	995.647	996.366	0.547	0.532	0.687	0.719	432000	1
996.929	997.475	998.194	998.929	0.563	0.546	0.719	0.735	432000	1
999.491	1000.01	1000.71	1001.43	0.562	0.516	0.703	0.719	432000	1
1001.99	1002.52	1003.21	1003.93	0.562	0.532	0.687	0.719	432000	1
1004.49	1005.04	1005.74	1006.49	0.563	0.547	0.703	0.75	432000	1
1007.05	1007.57	1008.27	1008.99	0.562	0.516	0.703	0.719	432000	1
1009.55	1010.07	1010.76	1011.5	0.563	0.515	0.693	0.735	432000	1
1012.06	1012.6	1013.33	1014.07	0.562	0.536	0.735	0.734	432000	1
1014.63	1015.14	1015.85	1016.57	0.562	0.516	0.703	0.719	432000	1
1017.14	1017.66	1018.35	1019.07	0.578	0.516	0.688	0.718	432000	1
1019.63	1020.24	1020.94	1021.67	0.563	0.609	0.703	0.735	432000	1
1022.25	1022.78	1023.47	1024.19	0.578	0.531	0.688	0.719	432000	1
1024.75	1025.27	1025.96	1026.69	0.562	0.516	0.688	0.734	432000	1
1027.24	1027.79	1028.52	1029.25	0.547	0.547	0.734	0.735	432000	1
1029.82	1030.35	1031.05	1031.77	0.562	0.531	0.704	0.718	432000	1
1032.33	1032.85	1033.55	1034.29	0.563	0.516	0.703	0.734	432000	1
1034.83	1035.38	1036.11	1036.85	0.547	0.547	0.735	0.734	432000	1
1037.41	1037.93	1038.63	1039.35	0.563	0.515	0.703	0.719	432000	1
1039.91	1040.43	1041.13	1041.85	0.563	0.515	0.704	0.718	432000	1
1042.41	1042.96	1043.68	1044.41	0.563	0.547	0.719	0.734	432000	1
1044.97	1045.49	1046.19	1046.91	0.563	0.515	0.704	0.718	432000	1
1047.47	1047.99	1048.68	1049.41	0.563	0.516	0.687	0.735	432000	1
1049.97	1050.51	1051.22	1051.96	0.562	0.531	0.719	0.735	432000	1
1052.52	1053.05	1053.74	1054.47	0.562	0.531	0.688	0.734	432000	1
1055.02	1055.55	1056.26	1056.97	0.547	0.532	0.703	0.719	432000	1
1057.54	1058.08	1058.8	1059.55	0.562	0.547	0.719	0.75	432000	1
1060.1	1060.63	1061.33	1062.05	0.547	0.531	0.703	0.719	432000	1
1062.62	1063.15	1063.84	1064.57	0.563	0.531	0.688	0.734	432000	1
1065.12	1065.72	1066.44	1067.19	0.547	0.609	0.719	0.75	432000	1
1067.76	1068.27	1068.98	1069.69	0.563	0.515	0.704	0.718	432000	1
1070.26	1070.77	1071.48	1072.19	0.563	0.516	0.703	0.719	432000	1

## Sheet: PC1-server
Topsis	Vikor	Promethee	Wpm	Topsis	Vikor	Promethee	Wpm	Number of DM cycles	Number of agents			Topsis	Vikor	Promethee	Wpm
1.938	3.266	4.079	4.813	1.938	1.328	0.813	0.734	432000	1			0.533792	0.519002	0.679945	0.705373
5.391	6.11	6.798	7.532	0.578	0.719	0.688	0.734	432000	1
8.126	8.657	9.345	10.048	0.594	0.531	0.688	0.703	432000	1
10.642	11.157	11.876	12.611	0.594	0.515	0.719	0.735	432000	1
13.142	13.689	14.361	15.064	0.531	0.547	0.672	0.703	432000	1
15.611	16.126	16.814	17.517	0.547	0.515	0.688	0.703	432000	1
18.048	18.58	19.267	19.971	0.531	0.532	0.687	0.704	432000	1
20.502	21.017	21.689	22.393	0.531	0.515	0.672	0.704	432000	1
22.924	23.455	24.127	24.83	0.531	0.531	0.672	0.703	432000	1
25.362	25.877	26.565	27.268	0.532	0.515	0.688	0.703	432000	1
27.815	28.331	29.018	29.706	0.547	0.516	0.687	0.688	432000	1
30.237	30.737	31.425	32.128	0.531	0.5	0.688	0.703	432000	1
32.643	33.159	33.831	34.55	0.515	0.516	0.672	0.719	432000	1
35.084	35.584	36.268	36.971	0.534	0.5	0.684	0.703	432000	1
37.487	38.002	38.674	39.362	0.516	0.515	0.672	0.688	432000	1
39.909	40.424	41.096	41.8	0.547	0.515	0.672	0.704	432000	1
42.315	42.846	43.518	44.222	0.515	0.531	0.672	0.704	432000	1
44.753	45.269	45.94	46.628	0.531	0.516	0.671	0.688	432000	1
47.159	47.675	48.347	49.05	0.531	0.516	0.672	0.703	432000	1
49.581	50.081	50.769	51.472	0.531	0.5	0.688	0.703	432000	1
52.019	52.519	53.207	53.91	0.547	0.5	0.688	0.703	432000	1
54.457	54.972	55.738	56.426	0.547	0.515	0.766	0.688	432000	1
56.957	57.488	58.16	58.848	0.531	0.531	0.672	0.688	432000	1
59.395	59.91	60.582	61.285	0.547	0.515	0.672	0.703	432000	1
61.801	62.32	62.992	63.68	0.516	0.519	0.672	0.688	432000	1
64.211	64.727	65.398	66.086	0.531	0.516	0.671	0.688	432000	1
66.602	67.117	67.805	68.508	0.516	0.515	0.688	0.703	432000	1
69.039	69.555	70.227	70.93	0.531	0.516	0.672	0.703	432000	1
71.446	71.962	72.633	73.321	0.516	0.516	0.671	0.688	432000	1
73.852	74.384	75.04	75.743	0.531	0.532	0.656	0.703	432000	1
76.274	76.774	77.446	78.181	0.531	0.5	0.672	0.735	432000	1
78.712	79.228	79.915	80.618	0.531	0.516	0.687	0.703	432000	1
81.15	81.65	82.322	83.009	0.532	0.5	0.672	0.687	432000	1
83.541	84.056	84.744	85.447	0.532	0.515	0.688	0.703	432000	1
85.978	86.478	87.15	87.838	0.531	0.5	0.672	0.688	432000	1
88.369	88.885	89.557	90.244	0.531	0.516	0.672	0.687	432000	1
90.776	91.276	91.947	92.651	0.532	0.5	0.671	0.704	432000	1
93.182	93.682	94.354	95.057	0.531	0.5	0.672	0.703	432000	1
95.573	96.088	96.77	97.458	0.516	0.515	0.682	0.688	432000	1
97.989	98.505	99.177	99.88	0.531	0.516	0.672	0.703	432000	1
100.411	100.927	101.599	102.286	0.531	0.516	0.672	0.687	432000	1
102.818	103.318	103.99	104.693	0.532	0.5	0.672	0.703	432000	1
105.208	105.724	106.396	107.084	0.515	0.516	0.672	0.688	432000	1
107.615	108.115	108.787	109.49	0.531	0.5	0.672	0.703	432000	1
110.006	110.521	111.193	111.896	0.516	0.515	0.672	0.703	432000	1
112.412	112.928	113.615	114.319	0.516	0.516	0.687	0.704	432000	1
114.85	115.365	116.037	116.725	0.531	0.515	0.672	0.688	432000	1
117.256	117.772	118.444	119.147	0.531	0.516	0.672	0.703	432000	1
119.663	120.194	120.85	121.553	0.516	0.531	0.656	0.703	432000	1
122.069	122.585	123.272	123.96	0.516	0.516	0.687	0.688	432000	1
124.491	125.007	125.679	126.366	0.531	0.516	0.672	0.687	432000	1
126.898	127.413	128.101	128.804	0.532	0.515	0.688	0.703	432000	1
129.32	129.851	130.523	131.242	0.516	0.531	0.672	0.719	432000	1
131.757	132.289	132.976	133.679	0.515	0.532	0.687	0.703	432000	1
134.195	134.726	135.43	136.117	0.516	0.531	0.704	0.687	432000	1
136.664	137.164	137.852	138.555	0.547	0.5	0.688	0.703	432000	1
139.086	139.586	140.274	140.977	0.531	0.5	0.688	0.703	432000	1
141.508	142.008	142.696	143.399	0.531	0.5	0.688	0.703	432000	1
143.93	144.43	145.102	145.805	0.531	0.5	0.672	0.703	432000	1
146.321	146.837	147.509	148.212	0.516	0.516	0.672	0.703	432000	1
148.728	149.243	149.915	150.618	0.516	0.515	0.672	0.703	432000	1
151.143	151.674	152.341	153.045	0.525	0.531	0.667	0.704	432000	1
153.56	154.076	154.748	155.451	0.515	0.516	0.672	0.703	432000	1
155.982	156.498	157.186	157.92	0.531	0.516	0.688	0.734	432000	1
158.467	158.998	159.701	160.42	0.547	0.531	0.703	0.719	432000	1
160.967	161.498	162.264	162.967	0.547	0.531	0.766	0.703	432000	1
163.499	164.014	164.686	165.389	0.532	0.515	0.672	0.703	432000	1
165.921	166.436	167.108	167.796	0.532	0.515	0.672	0.688	432000	1
168.327	168.843	169.53	170.218	0.531	0.516	0.687	0.688	432000	1
170.765	171.265	171.952	172.656	0.547	0.5	0.687	0.704	432000	1
173.171	173.687	174.359	175.046	0.515	0.516	0.672	0.687	432000	1
175.578	176.093	176.765	177.468	0.532	0.515	0.672	0.703	432000	1
177.984	178.503	179.175	179.878	0.516	0.519	0.672	0.703	432000	1
180.425	180.94	181.612	182.3	0.547	0.515	0.672	0.688	432000	1
182.831	183.347	184.019	184.706	0.531	0.516	0.672	0.687	432000	1
185.238	185.753	186.441	187.128	0.532	0.515	0.688	0.687	432000	1
187.66	188.175	188.847	189.535	0.532	0.515	0.672	0.688	432000	1
190.082	190.613	191.301	191.988	0.547	0.531	0.688	0.687	432000	1
192.519	193.035	193.707	194.41	0.531	0.516	0.672	0.703	432000	1
194.926	195.442	196.113	196.817	0.516	0.516	0.671	0.704	432000	1
197.348	197.864	198.531	199.234	0.531	0.516	0.667	0.703	432000	1
199.766	200.266	200.969	201.656	0.532	0.5	0.703	0.687	432000	1
202.172	202.688	203.36	204.063	0.516	0.516	0.672	0.703	432000	1
204.594	205.094	205.766	206.485	0.531	0.5	0.672	0.719	432000	1
207.016	207.52	208.192	208.895	0.531	0.504	0.672	0.703	432000	1
209.411	209.927	210.598	211.302	0.516	0.516	0.671	0.704	432000	1
211.817	212.333	213.005	213.708	0.515	0.516	0.672	0.703	432000	1
214.239	214.739	215.552	216.255	0.531	0.5	0.813	0.703	432000	1
216.786	217.287	217.958	218.662	0.531	0.501	0.671	0.704	432000	1
219.193	219.693	220.365	221.084	0.531	0.5	0.672	0.719	432000	1
221.599	222.115	222.787	223.475	0.515	0.516	0.672	0.688	432000	1
224.006	224.521	225.193	225.881	0.531	0.515	0.672	0.688	432000	1
226.412	226.928	227.6	228.287	0.531	0.516	0.672	0.687	432000	1
228.819	229.334	230.022	230.709	0.532	0.515	0.688	0.687	432000	1
231.256	231.756	232.428	233.132	0.547	0.5	0.672	0.704	432000	1
233.663	234.163	234.835	235.538	0.531	0.5	0.672	0.703	432000	1
236.069	236.585	237.257	237.944	0.531	0.516	0.672	0.687	432000	1
238.476	238.991	239.663	240.351	0.532	0.515	0.672	0.688	432000	1
240.898	241.413	242.101	242.804	0.547	0.515	0.688	0.703	432000	1
243.335	243.851	244.539	245.226	0.531	0.516	0.688	0.687	432000	1
245.758	246.258	246.945	247.633	0.532	0.5	0.687	0.688	432000	1
248.164	248.68	249.345	250.048	0.531	0.516	0.665	0.703	432000	1
250.579	251.095	251.767	252.47	0.531	0.516	0.672	0.703	432000	1
252.986	253.501	254.173	254.861	0.516	0.515	0.672	0.688	432000	1
255.392	255.908	256.58	257.283	0.531	0.516	0.672	0.703	432000	1
257.814	258.314	259.002	259.705	0.531	0.5	0.688	0.703	432000	1
260.236	260.752	261.424	262.111	0.531	0.516	0.672	0.687	432000	1
262.643	263.158	263.83	264.518	0.532	0.515	0.672	0.688	432000	1
265.049	265.565	266.237	266.924	0.531	0.516	0.672	0.687	432000	1
267.471	267.971	268.644	269.347	0.547	0.5	0.673	0.703	432000	1
269.879	270.394	271.066	271.769	0.532	0.515	0.672	0.703	432000	1
272.285	272.801	273.488	274.191	0.516	0.516	0.687	0.703	432000	1
274.707	275.223	275.895	276.582	0.516	0.516	0.672	0.687	432000	1
277.129	277.639	278.311	279.019	0.547	0.51	0.672	0.708	432000	1
279.551	280.066	280.738	281.426	0.532	0.515	0.672	0.688	432000	1
281.957	282.473	283.145	283.832	0.531	0.516	0.672	0.687	432000	1
284.364	284.879	285.551	286.254	0.532	0.515	0.672	0.703	432000	1
286.786	287.301	287.973	288.676	0.532	0.515	0.672	0.703	432000	1
289.208	289.723	290.395	291.083	0.532	0.515	0.672	0.688	432000	1
291.614	292.13	292.802	293.489	0.531	0.516	0.672	0.687	432000	1
294.021	294.536	295.208	295.896	0.532	0.515	0.672	0.688	432000	1
296.427	296.943	297.615	298.318	0.531	0.516	0.672	0.703	432000	1
298.833	299.365	300.037	300.724	0.515	0.532	0.672	0.687	432000	1
301.24	301.756	302.443	303.146	0.516	0.516	0.687	0.703	432000	1
303.662	304.178	304.85	305.553	0.516	0.516	0.672	0.703	432000	1
306.1	306.608	307.296	307.999	0.547	0.508	0.688	0.703	432000	1
308.515	309.03	309.702	310.39	0.516	0.515	0.672	0.688	432000	1
310.921	311.421	312.124	312.812	0.531	0.5	0.703	0.688	432000	1
313.343	313.859	314.531	315.234	0.531	0.516	0.672	0.703	432000	1
315.749	316.277	316.965	317.668	0.515	0.528	0.688	0.703	432000	1
318.184	318.715	319.387	320.074	0.516	0.531	0.672	0.687	432000	1
320.606	321.121	321.793	322.496	0.532	0.515	0.672	0.703	432000	1
323.012	323.528	324.2	324.903	0.516	0.516	0.672	0.703	432000	1
325.434	325.95	326.616	327.335	0.531	0.516	0.666	0.719	432000	1
327.851	328.367	329.039	329.742	0.516	0.516	0.672	0.703	432000	1
330.257	330.773	331.476	332.179	0.515	0.516	0.703	0.703	432000	1
332.711	333.226	333.883	334.586	0.532	0.515	0.657	0.703	432000	1
335.117	335.633	336.305	337.008	0.531	0.516	0.672	0.703	432000	1
337.539	338.071	338.727	339.43	0.531	0.532	0.656	0.703	432000	1
339.961	340.477	341.133	341.852	0.531	0.516	0.656	0.719	432000	1
342.368	342.883	343.555	344.274	0.516	0.515	0.672	0.719	432000	1
344.805	345.321	345.993	346.696	0.531	0.516	0.672	0.703	432000	1
347.228	347.743	348.415	349.118	0.532	0.515	0.672	0.703	432000	1
349.634	350.165	350.822	351.54	0.516	0.531	0.657	0.718	432000	1
352.056	352.572	353.244	353.962	0.516	0.516	0.672	0.718	432000	1
354.478	354.994	355.666	356.369	0.516	0.516	0.672	0.703	432000	1
356.9	357.416	358.088	358.791	0.531	0.516	0.672	0.703	432000	1
359.322	359.838	360.51	361.213	0.531	0.516	0.672	0.703	432000	1
361.744	362.26	362.932	363.619	0.531	0.516	0.672	0.687	432000	1
364.166	364.682	365.354	366.057	0.547	0.516	0.672	0.703	432000	1
366.589	367.104	367.776	368.464	0.532	0.515	0.672	0.688	432000	1
369.011	369.511	370.183	370.886	0.547	0.5	0.672	0.703	432000	1
371.417	371.933	372.605	373.323	0.531	0.516	0.672	0.718	432000	1
373.855	374.37	375.058	375.746	0.532	0.515	0.688	0.688	432000	1
376.277	376.792	377.48	378.168	0.531	0.515	0.688	0.688	432000	1
378.699	379.215	379.886	380.59	0.531	0.516	0.671	0.704	432000	1
381.121	381.637	382.309	383.027	0.531	0.516	0.672	0.718	432000	1
383.543	384.059	384.746	385.449	0.516	0.516	0.687	0.703	432000	1
385.981	386.496	387.168	387.872	0.532	0.515	0.672	0.704	432000	1
388.481	389	389.672	390.359	0.609	0.519	0.672	0.687	432000	1
390.891	391.406	392.078	392.781	0.532	0.515	0.672	0.703	432000	1
393.313	393.828	394.5	395.204	0.532	0.515	0.672	0.704	432000	1
395.735	396.251	396.922	397.626	0.531	0.516	0.671	0.704	432000	1
398.157	398.688	399.344	400.048	0.531	0.531	0.656	0.704	432000	1
400.579	401.095	401.767	402.47	0.531	0.516	0.672	0.703	432000	1
403.001	403.517	404.189	404.892	0.531	0.516	0.672	0.703	432000	1
405.423	405.939	406.611	407.314	0.531	0.516	0.672	0.703	432000	1
407.83	408.361	409.033	409.752	0.516	0.531	0.672	0.719	432000	1
410.283	410.814	411.486	412.189	0.531	0.531	0.672	0.703	432000	1
412.705	413.221	413.924	414.611	0.516	0.516	0.703	0.687	432000	1
415.143	415.658	416.33	417.049	0.532	0.515	0.672	0.719	432000	1
417.565	418.081	418.768	419.456	0.516	0.516	0.687	0.688	432000	1
420.003	420.503	421.19	421.878	0.547	0.5	0.687	0.688	432000	1
422.409	422.925	423.613	424.331	0.531	0.516	0.688	0.718	432000	1
424.878	425.378	426.05	426.753	0.547	0.5	0.672	0.703	432000	1
427.285	427.781	428.469	429.172	0.532	0.496	0.688	0.703	432000	1
429.703	430.219	430.891	431.594	0.531	0.516	0.672	0.703	432000	1
432.125	432.641	433.313	434.032	0.531	0.516	0.672	0.719	432000	1
434.563	435.079	435.766	436.454	0.531	0.516	0.687	0.688	432000	1
437.001	437.501	438.188	438.892	0.547	0.5	0.687	0.704	432000	1
439.438	439.939	440.61	441.314	0.546	0.501	0.671	0.704	432000	1
441.845	442.376	443.048	443.751	0.531	0.531	0.672	0.703	432000	1
444.283	444.814	445.486	446.189	0.532	0.531	0.672	0.703	432000	1
446.72	447.236	447.924	448.611	0.531	0.516	0.688	0.687	432000	1
449.158	449.674	450.346	451.049	0.547	0.516	0.672	0.703	432000	1
451.58	452.096	452.768	453.471	0.531	0.516	0.672	0.703	432000	1
454.018	454.533	455.205	455.909	0.547	0.515	0.672	0.704	432000	1
456.487	457.002	457.674	458.378	0.578	0.515	0.672	0.704	432000	1
458.924	459.424	460.096	460.8	0.546	0.5	0.672	0.704	432000	1
461.346	461.862	462.534	463.237	0.546	0.516	0.672	0.703	432000	1
463.769	464.3	464.972	465.675	0.532	0.531	0.672	0.703	432000	1
466.191	466.706	467.394	468.113	0.516	0.515	0.688	0.719	432000	1
468.628	469.16	469.832	470.535	0.515	0.532	0.672	0.703	432000	1
471.066	471.582	472.254	472.957	0.531	0.516	0.672	0.703	432000	1
473.488	474.019	474.691	475.426	0.531	0.531	0.672	0.735	432000	1
475.941	476.473	477.145	477.848	0.515	0.532	0.672	0.703	432000	1
478.379	478.895	479.598	480.301	0.531	0.516	0.703	0.703	432000	1
480.832	481.348	482.036	482.754	0.531	0.516	0.688	0.718	432000	1
483.27	483.801	484.473	485.192	0.516	0.531	0.672	0.719	432000	1
485.708	486.223	486.911	487.614	0.516	0.515	0.688	0.703	432000	1
488.145	488.661	489.349	490.068	0.531	0.516	0.688	0.719	432000	1
490.599	491.114	491.786	492.49	0.531	0.515	0.672	0.704	432000	1
493.021	493.537	494.208	494.927	0.531	0.516	0.671	0.719	432000	1
495.459	495.974	496.662	497.365	0.532	0.515	0.688	0.703	432000	1
497.896	498.412	499.1	499.803	0.531	0.516	0.688	0.703	432000	1
500.334	500.85	501.522	502.24	0.531	0.516	0.672	0.718	432000	1
502.756	503.287	503.944	504.694	0.516	0.531	0.657	0.75	432000	1
505.209	505.788	506.459	507.163	0.515	0.579	0.671	0.704	432000	1
507.71	508.211	508.899	509.602	0.547	0.501	0.688	0.703	432000	1
510.134	510.649	511.337	512.056	0.532	0.515	0.688	0.719	432000	1
512.587	513.118	513.774	514.493	0.531	0.531	0.656	0.719	432000	1
515.056	515.571	516.243	516.962	0.563	0.515	0.672	0.719	432000	1
517.478	518.009	518.697	519.4	0.516	0.531	0.688	0.703	432000	1
519.947	520.471	521.142	521.846	0.547	0.524	0.671	0.704	432000	1
522.377	522.908	523.573	524.277	0.531	0.531	0.665	0.704	432000	1
524.823	525.339	526.011	526.714	0.546	0.516	0.672	0.703	432000	1
527.261	527.777	528.449	529.152	0.547	0.516	0.672	0.703	432000	1
529.699	530.214	530.902	531.59	0.547	0.515	0.688	0.688	432000	1
532.121	532.652	533.324	534.043	0.531	0.531	0.672	0.719	432000	1
534.583	535.099	535.786	536.489	0.54	0.516	0.687	0.703	432000	1
537.021	537.552	538.224	538.927	0.532	0.531	0.672	0.703	432000	1
539.474	539.99	540.662	541.38	0.547	0.516	0.672	0.718	432000	1
541.927	542.443	543.131	543.834	0.547	0.516	0.688	0.703	432000	1
544.365	544.881	545.568	546.256	0.531	0.516	0.687	0.688	432000	1
546.787	547.318	547.99	548.709	0.531	0.531	0.672	0.719	432000	1
549.24	549.756	550.444	551.147	0.531	0.516	0.688	0.703	432000	1
551.678	552.209	552.881	553.585	0.531	0.531	0.672	0.704	432000	1
554.116	554.632	555.319	556.054	0.531	0.516	0.687	0.735	432000	1
556.585	557.1	557.772	558.476	0.531	0.515	0.672	0.704	432000	1
559.023	559.538	560.226	560.929	0.547	0.515	0.688	0.703	432000	1
561.507	562.023	562.71	563.413	0.578	0.516	0.687	0.703	432000	1
563.96	564.476	565.179	565.882	0.547	0.516	0.703	0.703	432000	1
566.429	566.945	567.633	568.336	0.547	0.516	0.688	0.703	432000	1
568.867	569.398	570.07	570.805	0.531	0.531	0.672	0.735	432000	1
571.336	571.852	572.539	573.242	0.531	0.516	0.687	0.703	432000	1
573.774	574.289	574.977	575.696	0.532	0.515	0.688	0.719	432000	1
576.227	576.743	577.43	578.149	0.531	0.516	0.687	0.719	432000	1
578.68	579.196	579.868	580.587	0.531	0.516	0.672	0.719	432000	1
581.118	581.634	582.321	583.009	0.531	0.516	0.687	0.688	432000	1
583.54	584.071	584.743	585.462	0.531	0.531	0.672	0.719	432000	1
585.993	586.509	587.181	587.9	0.531	0.516	0.672	0.719	432000	1
588.431	588.947	589.634	590.338	0.531	0.516	0.687	0.704	432000	1
590.884	591.384	592.072	592.791	0.546	0.5	0.688	0.719	432000	1
593.322	593.838	594.525	595.229	0.531	0.516	0.687	0.704	432000	1
595.775	596.275	596.963	597.682	0.546	0.5	0.688	0.719	432000	1
598.213	598.729	599.401	600.135	0.531	0.516	0.672	0.734	432000	1
600.666	601.182	601.87	602.557	0.531	0.516	0.688	0.687	432000	1
603.12	603.698	604.354	605.073	0.563	0.578	0.656	0.719	432000	1
605.604	606.136	606.808	607.526	0.531	0.532	0.672	0.718	432000	1
608.058	608.573	609.241	609.96	0.532	0.515	0.668	0.719	432000	1
610.492	611.007	611.695	612.398	0.532	0.515	0.688	0.703	432000	1
612.929	613.445	614.132	614.836	0.531	0.516	0.687	0.704	432000	1
615.367	615.914	616.601	617.305	0.531	0.547	0.687	0.704	432000	1
617.851	618.367	619.055	619.758	0.546	0.516	0.688	0.703	432000	1
620.289	620.805	621.492	622.196	0.531	0.516	0.687	0.704	432000	1
622.743	623.258	623.946	624.649	0.547	0.515	0.688	0.703	432000	1
625.18	625.711	626.398	627.101	0.531	0.531	0.687	0.703	432000	1
627.633	628.148	628.836	629.555	0.532	0.515	0.688	0.719	432000	1
630.086	630.602	631.289	631.992	0.531	0.516	0.687	0.703	432000	1
632.539	633.055	633.727	634.43	0.547	0.516	0.672	0.703	432000	1
634.961	635.477	636.18	636.883	0.531	0.516	0.703	0.703	432000	1
637.415	637.93	638.618	639.321	0.532	0.515	0.688	0.703	432000	1
639.852	640.368	641.056	641.759	0.531	0.516	0.688	0.703	432000	1
642.306	642.806	643.493	644.197	0.547	0.5	0.687	0.704	432000	1
644.728	645.244	645.931	646.633	0.531	0.516	0.687	0.702	432000	1
647.164	647.68	648.367	649.07	0.531	0.516	0.687	0.703	432000	1
649.602	650.133	650.867	651.586	0.532	0.531	0.734	0.719	432000	1
652.117	652.617	653.305	654.008	0.531	0.5	0.688	0.703	432000	1
654.555	655.071	655.758	656.461	0.547	0.516	0.687	0.703	432000	1
656.993	657.524	658.196	658.915	0.532	0.531	0.672	0.719	432000	1
659.446	659.962	660.649	661.353	0.531	0.516	0.687	0.704	432000	1
661.884	662.399	663.087	663.775	0.531	0.515	0.688	0.688	432000	1
664.321	664.837	665.525	666.244	0.546	0.516	0.688	0.719	432000	1
666.775	667.29	667.978	668.681	0.531	0.515	0.688	0.703	432000	1
669.213	669.728	670.4	671.104	0.532	0.515	0.672	0.704	432000	1
671.65	672.182	672.854	673.557	0.546	0.532	0.672	0.703	432000	1
674.088	674.619	675.291	675.995	0.531	0.531	0.672	0.704	432000	1
676.526	677.041	677.713	678.432	0.531	0.515	0.672	0.719	432000	1
678.971	679.487	680.181	680.884	0.539	0.516	0.694	0.703	432000	1
681.415	681.931	682.619	683.322	0.531	0.516	0.688	0.703	432000	1
683.853	684.384	685.072	685.76	0.531	0.531	0.688	0.688	432000	1
686.291	686.822	687.494	688.213	0.531	0.531	0.672	0.719	432000	1
688.76	689.275	689.947	690.651	0.547	0.515	0.672	0.704	432000	1
691.182	691.713	692.385	693.104	0.531	0.531	0.672	0.719	432000	1
693.62	694.198	694.87	695.588	0.516	0.578	0.672	0.718	432000	1
696.12	696.651	697.323	698.026	0.532	0.531	0.672	0.703	432000	1
698.557	699.073	699.761	700.464	0.531	0.516	0.688	0.703	432000	1
700.995	701.526	702.198	702.917	0.531	0.531	0.672	0.719	432000	1
703.448	703.964	704.636	705.339	0.531	0.516	0.672	0.703	432000	1
705.871	706.402	707.089	707.793	0.532	0.531	0.687	0.704	432000	1
708.324	708.84	709.527	710.23	0.531	0.516	0.687	0.703	432000	1
710.777	711.293	711.98	712.684	0.547	0.516	0.687	0.704	432000	1
713.215	713.731	714.418	715.106	0.531	0.516	0.687	0.688	432000	1
715.653	716.168	716.84	717.575	0.547	0.515	0.672	0.735	432000	1
718.106	718.622	719.293	719.997	0.531	0.516	0.671	0.704	432000	1
720.528	721.044	721.731	722.434	0.531	0.516	0.687	0.703	432000	1
722.981	723.497	724.184	724.888	0.547	0.516	0.687	0.704	432000	1
725.419	725.95	726.607	727.325	0.531	0.531	0.657	0.718	432000	1
727.857	728.372	729.044	729.747	0.532	0.515	0.672	0.703	432000	1
730.279	730.81	731.482	732.201	0.532	0.531	0.672	0.719	432000	1
732.732	733.263	733.935	734.638	0.531	0.531	0.672	0.703	432000	1
735.17	735.685	736.373	737.076	0.532	0.515	0.688	0.703	432000	1
737.623	738.123	738.811	739.561	0.547	0.5	0.688	0.75	432000	1
740.092	740.608	741.295	741.998	0.531	0.516	0.687	0.703	432000	1
742.577	743.108	743.78	744.483	0.579	0.531	0.672	0.703	432000	1
745.014	745.546	746.218	746.936	0.531	0.532	0.672	0.718	432000	1
747.483	747.999	748.671	749.374	0.547	0.516	0.672	0.703	432000	1
749.921	750.437	751.124	751.827	0.547	0.516	0.687	0.703	432000	1
752.374	752.89	753.562	754.281	0.547	0.516	0.672	0.719	432000	1
754.812	755.328	756.015	756.713	0.531	0.516	0.687	0.698	432000	1
757.244	757.76	758.447	759.15	0.531	0.516	0.687	0.703	432000	1
759.682	760.197	760.885	761.588	0.532	0.515	0.688	0.703	432000	1
762.119	762.651	763.338	764.041	0.531	0.532	0.687	0.703	432000	1
764.573	765.088	765.776	766.479	0.532	0.515	0.688	0.703	432000	1
767.01	767.542	768.214	768.932	0.531	0.532	0.672	0.718	432000	1
769.464	769.995	770.667	771.37	0.532	0.531	0.672	0.703	432000	1
771.901	772.433	773.105	773.808	0.531	0.532	0.672	0.703	432000	1
774.355	774.87	775.542	776.281	0.547	0.515	0.672	0.739	432000	1
776.828	777.34	778.027	778.746	0.547	0.512	0.687	0.719	432000	1
779.269	779.8	780.487	781.191	0.523	0.531	0.687	0.704	432000	1
781.722	782.253	782.925	783.65	0.531	0.531	0.672	0.725	432000	1
784.181	784.712	785.384	786.087	0.531	0.531	0.672	0.703	432000	1
786.619	787.15	787.853	788.541	0.532	0.531	0.703	0.688	432000	1
789.072	789.588	790.275	790.994	0.531	0.516	0.687	0.719	432000	1
791.525	792.041	792.713	793.432	0.531	0.516	0.672	0.719	432000	1
794.01	794.541	795.229	795.916	0.578	0.531	0.688	0.687	432000	1
796.463	796.963	797.651	798.385	0.547	0.5	0.688	0.734	432000	1
798.917	799.432	800.12	800.823	0.532	0.515	0.688	0.703	432000	1
801.37	801.901	802.573	803.292	0.547	0.531	0.672	0.719	432000	1
803.823	804.355	805.026	805.745	0.531	0.532	0.671	0.719	432000	1
806.261	806.792	807.48	808.183	0.516	0.531	0.688	0.703	432000	1
808.73	809.246	809.933	810.636	0.547	0.516	0.687	0.703	432000	1
811.168	811.699	812.386	813.121	0.532	0.531	0.687	0.735	432000	1
813.652	814.168	814.84	815.574	0.531	0.516	0.672	0.734	432000	1
816.105	816.621	817.309	818.012	0.531	0.516	0.688	0.703	432000	1
818.559	819.09	819.762	820.481	0.547	0.531	0.672	0.719	432000	1
821.012	821.543	822.215	822.918	0.531	0.531	0.672	0.703	432000	1
823.465	823.997	824.674	825.377	0.547	0.532	0.677	0.703	432000	1
825.924	826.439	827.111	827.83	0.547	0.515	0.672	0.719	432000	1
828.377	828.924	829.611	830.315	0.547	0.547	0.687	0.704	432000	1
830.83	831.362	832.049	832.737	0.515	0.532	0.687	0.688	432000	1
833.268	833.831	834.518	835.237	0.531	0.563	0.687	0.719	432000	1
835.784	836.299	836.987	837.69	0.547	0.515	0.688	0.703	432000	1
838.222	838.753	839.425	840.128	0.532	0.531	0.672	0.703	432000	1
840.675	841.19	841.878	842.581	0.547	0.515	0.688	0.703	432000	1
843.128	843.644	844.331	845.035	0.547	0.516	0.687	0.704	432000	1
845.566	846.082	846.769	847.472	0.531	0.516	0.687	0.703	432000	1
848.019	848.535	849.222	849.926	0.547	0.516	0.687	0.704	432000	1
850.472	850.988	851.676	852.379	0.546	0.516	0.688	0.703	432000	1
852.926	853.457	854.145	854.848	0.547	0.531	0.688	0.703	432000	1
855.379	855.895	856.582	857.301	0.531	0.516	0.687	0.719	432000	1
857.848	858.364	859.067	859.77	0.547	0.516	0.703	0.703	432000	1
860.301	860.817	861.52	862.223	0.531	0.516	0.703	0.703	432000	1
862.755	863.286	863.974	864.708	0.532	0.531	0.688	0.734	432000	1
865.255	865.771	866.443	867.161	0.547	0.516	0.672	0.718	432000	1
867.693	868.224	868.911	869.615	0.532	0.531	0.687	0.704	432000	1
870.162	870.677	871.365	872.084	0.547	0.515	0.688	0.719	432000	1
872.631	873.146	873.834	874.537	0.547	0.515	0.688	0.703	432000	1
875.068	875.584	876.271	876.975	0.531	0.516	0.687	0.704	432000	1
877.506	878.037	878.725	879.444	0.531	0.531	0.688	0.719	432000	1
879.975	880.553	881.225	881.944	0.531	0.578	0.672	0.719	432000	1
882.475	882.991	883.678	884.381	0.531	0.516	0.687	0.703	432000	1
884.928	885.444	886.132	886.835	0.547	0.516	0.688	0.703	432000	1
887.382	887.897	888.585	889.288	0.547	0.515	0.688	0.703	432000	1
889.835	890.351	891.038	891.741	0.547	0.516	0.687	0.703	432000	1
892.273	892.788	893.476	894.195	0.532	0.515	0.688	0.719	432000	1
894.726	895.257	895.945	896.648	0.531	0.531	0.688	0.703	432000	1
897.179	897.711	898.383	899.101	0.531	0.532	0.672	0.718	432000	1
899.617	900.148	900.836	901.539	0.516	0.531	0.688	0.703	432000	1
902.086	902.586	903.274	903.977	0.547	0.5	0.688	0.703	432000	1
904.524	905.055	905.727	906.43	0.547	0.531	0.672	0.703	432000	1
906.961	907.477	908.165	908.883	0.531	0.516	0.688	0.718	432000	1
909.415	909.946	910.634	911.337	0.532	0.531	0.688	0.703	432000	1
911.868	912.399	913.071	913.774	0.531	0.531	0.672	0.703	432000	1
914.337	914.853	915.525	916.228	0.563	0.516	0.672	0.703	432000	1
916.775	917.29	917.978	918.681	0.547	0.515	0.688	0.703	432000	1
919.212	919.791	920.462	921.181	0.531	0.579	0.671	0.719	432000	1
921.713	922.228	922.931	923.635	0.532	0.515	0.703	0.704	432000	1
924.166	924.697	925.369	926.088	0.531	0.531	0.672	0.719	432000	1
926.619	927.135	927.822	928.526	0.531	0.516	0.687	0.704	432000	1
929.057	929.573	930.26	930.979	0.531	0.516	0.687	0.719	432000	1
931.51	932.026	932.713	933.417	0.531	0.516	0.687	0.704	432000	1
933.964	934.479	935.167	935.87	0.547	0.515	0.688	0.703	432000	1
936.401	936.917	937.589	938.308	0.531	0.516	0.672	0.719	432000	1
938.839	939.355	940.042	940.745	0.531	0.516	0.687	0.703	432000	1
941.277	941.808	942.48	943.199	0.532	0.531	0.672	0.719	432000	1
943.73	944.246	944.933	945.652	0.531	0.516	0.687	0.719	432000	1
946.183	946.699	947.386	948.074	0.531	0.516	0.687	0.688	432000	1
948.621	949.137	949.824	950.512	0.547	0.516	0.687	0.688	432000	1
951.059	951.59	952.262	952.996	0.547	0.531	0.672	0.734	432000	1
953.528	954.059	954.731	955.45	0.532	0.531	0.672	0.719	432000	1
955.981	956.497	957.184	957.887	0.531	0.516	0.687	0.703	432000	1
958.434	958.95	959.637	960.356	0.547	0.516	0.687	0.719	432000	1
960.888	961.403	962.091	962.794	0.532	0.515	0.688	0.703	432000	1
963.372	963.903	964.575	965.294	0.578	0.531	0.672	0.719	432000	1
965.825	966.341	967.013	967.732	0.531	0.516	0.672	0.719	432000	1
968.263	968.794	969.466	970.185	0.531	0.531	0.672	0.719	432000	1
970.716	971.232	971.92	972.623	0.531	0.516	0.688	0.703	432000	1
973.17	973.67	974.373	975.076	0.547	0.5	0.703	0.703	432000	1
975.623	976.154	976.826	977.529	0.547	0.531	0.672	0.703	432000	1
978.061	978.592	979.264	979.983	0.532	0.531	0.672	0.719	432000	1
980.514	981.045	981.717	982.436	0.531	0.531	0.672	0.719	432000	1
982.967	983.483	984.171	984.874	0.531	0.516	0.688	0.703	432000	1
985.421	985.936	986.624	987.327	0.547	0.515	0.688	0.703	432000	1
987.858	988.39	989.077	989.796	0.531	0.532	0.687	0.719	432000	1
990.327	990.843	991.531	992.234	0.531	0.516	0.688	0.703	432000	1
992.781	993.281	993.968	994.672	0.547	0.5	0.687	0.704	432000	1
995.218	995.734	996.422	997.14	0.546	0.516	0.688	0.718	432000	1
997.656	998.187	998.859	999.563	0.516	0.531	0.672	0.704	432000	1
1000.11	1000.64	1001.33	1002.03	0.546	0.532	0.687	0.703	432000	1
1002.56	1003.09	1003.77	1004.47	0.532	0.531	0.672	0.703	432000	1
1005.02	1005.56	1006.25	1006.95	0.547	0.547	0.688	0.703	432000	1
1007.5	1008.02	1008.7	1009.41	0.547	0.515	0.688	0.703	432000	1
1009.95	1010.47	1011.16	1011.88	0.547	0.516	0.687	0.719	432000	1
1012.41	1012.94	1013.61	1014.31	0.531	0.532	0.672	0.703	432000	1
1014.86	1015.39	1016.13	1016.83	0.547	0.531	0.734	0.704	432000	1
1017.36	1017.89	1018.56	1019.28	0.531	0.531	0.672	0.719	432000	1
1019.83	1020.35	1021.05	1021.74	0.547	0.515	0.704	0.687	432000	1
1022.28	1022.81	1023.49	1024.19	0.547	0.531	0.672	0.703	432000	1
1024.74	1025.25	1025.94	1026.66	0.547	0.516	0.688	0.718	432000	1
1027.2	1027.72	1028.39	1029.1	0.547	0.516	0.672	0.703	432000	1
1029.64	1030.17	1030.86	1031.57	0.547	0.531	0.688	0.703	432000	1
1032.1	1032.63	1033.3	1034.03	0.531	0.532	0.672	0.734	432000	1
1034.57	1035.08	1035.77	1036.49	0.531	0.516	0.688	0.718	432000	1
1037.02	1037.53	1038.22	1038.92	0.532	0.515	0.688	0.703	432000	1

## Sheet: PC2-server
Topsis	Vikor	Promethee	Wpm	Topsis	Vikor	Promethee	Wpm	Number of DM cycles	Number of agents			Topsis	Vikor	Promethee	Wpm
2.938	5.829	7.391	8.532	2.938	2.891	1.562	1.141	432000	1			0.88291	0.88724	1.15103	0.96912
9.595	11.266	12.454	13.438	1.063	1.671	1.188	0.984	432000	1
14.298	15.204	16.36	17.345	0.86	0.906	1.156	0.985	432000	1
18.204	19.11	20.236	21.251	0.859	0.906	1.126	1.015	432000	1
22.111	23.001	24.204	25.173	0.86	0.89	1.203	0.969	432000	1
26.048	26.939	28.08	29.048	0.875	0.891	1.141	0.968	432000	1
29.939	30.798	31.97	32.955	0.891	0.859	1.172	0.985	432000	1
33.799	34.674	35.799	36.783	0.844	0.875	1.125	0.984	432000	1
37.611	38.471	39.596	40.564	0.828	0.86	1.125	0.968	432000	1
41.424	42.283	43.408	44.361	0.86	0.859	1.125	0.953	432000	1
45.19	46.096	47.205	48.159	0.829	0.906	1.109	0.954	432000	1
49.049	49.94	51.034	52.002	0.89	0.891	1.094	0.968	432000	1
52.846	53.721	54.862	55.971	0.844	0.875	1.141	1.109	432000	1
56.784	57.659	58.753	59.721	0.813	0.875	1.094	0.968	432000	1
60.565	61.425	62.581	63.518	0.844	0.86	1.156	0.937	432000	1
64.362	65.206	66.44	67.394	0.844	0.844	1.234	0.954	432000	1
68.206	69.066	70.159	71.097	0.812	0.86	1.093	0.938	432000	1
71.987	72.847	73.941	74.972	0.89	0.86	1.094	1.031	432000	1
75.8	76.675	77.785	78.738	0.828	0.875	1.11	0.953	432000	1
79.55	80.41	81.535	82.488	0.812	0.86	1.125	0.953	432000	1
83.332	84.176	85.285	86.254	0.844	0.844	1.109	0.969	432000	1
87.144	88.019	89.16	90.129	0.89	0.875	1.141	0.969	432000	1
90.941	91.785	92.895	93.832	0.812	0.844	1.11	0.937	432000	1
94.707	95.567	96.676	97.645	0.875	0.86	1.109	0.969	432000	1
98.489	99.426	100.832	101.832	0.844	0.937	1.406	1	432000	1
102.661	103.504	104.582	105.536	0.829	0.843	1.078	0.954	432000	1
106.411	107.254	108.379	109.317	0.875	0.843	1.125	0.938	432000	1
110.161	111.005	112.098	113.036	0.844	0.844	1.093	0.938	432000	1
113.927	114.786	115.864	116.833	0.891	0.859	1.078	0.969	432000	1
117.646	118.521	119.63	120.599	0.813	0.875	1.109	0.969	432000	1
121.442	122.286	123.364	124.318	0.843	0.844	1.078	0.954	432000	1
125.146	126.005	127.13	128.083	0.828	0.859	1.125	0.953	432000	1
128.912	129.755	130.865	131.802	0.829	0.843	1.11	0.937	432000	1
132.646	133.49	134.584	135.521	0.844	0.844	1.094	0.937	432000	1
136.365	137.256	138.365	139.303	0.844	0.891	1.109	0.938	432000	1
140.146	140.975	142.068	143.021	0.843	0.829	1.093	0.953	432000	1
143.881	144.725	145.818	146.772	0.86	0.844	1.093	0.954	432000	1
147.615	148.459	149.537	150.491	0.843	0.844	1.078	0.954	432000	1
151.365	152.194	153.287	154.225	0.874	0.829	1.093	0.938	432000	1
155.069	155.928	157.038	157.975	0.844	0.859	1.11	0.937	432000	1
158.788	159.647	160.741	161.678	0.813	0.859	1.094	0.937	432000	1
162.553	163.397	164.475	165.429	0.875	0.844	1.078	0.954	432000	1
166.288	167.132	168.241	169.194	0.859	0.844	1.109	0.953	432000	1
170.147	170.991	172.085	173.023	0.953	0.844	1.094	0.938	432000	1
173.898	174.757	175.866	176.82	0.875	0.859	1.109	0.954	432000	1
177.695	178.538	179.632	180.57	0.875	0.843	1.094	0.938	432000	1
181.476	182.32	183.414	184.351	0.906	0.844	1.094	0.937	432000	1
185.179	186.039	187.132	188.117	0.828	0.86	1.093	0.985	432000	1
188.976	189.836	190.929	191.867	0.859	0.86	1.093	0.938	432000	1
192.726	193.586	194.695	195.633	0.859	0.86	1.109	0.938	432000	1
196.508	197.367	198.461	199.399	0.875	0.859	1.094	0.938	432000	1
200.274	201.102	202.211	203.133	0.875	0.828	1.109	0.922	432000	1
203.977	204.836	205.93	206.883	0.844	0.859	1.094	0.953	432000	1
207.743	208.602	209.696	210.633	0.86	0.859	1.094	0.937	432000	1
211.524	212.399	213.54	214.524	0.891	0.875	1.141	0.984	432000	1
215.384	216.227	217.321	218.259	0.86	0.843	1.094	0.938	432000	1
219.118	219.946	221.056	221.993	0.859	0.828	1.11	0.937	432000	1
222.853	223.712	224.806	225.743	0.86	0.859	1.094	0.937	432000	1
226.603	227.462	228.572	229.493	0.86	0.859	1.11	0.921	432000	1
230.431	231.29	232.384	233.322	0.938	0.859	1.094	0.938	432000	1
234.134	234.978	236.103	237.041	0.812	0.844	1.125	0.938	432000	1
237.916	238.744	239.869	240.806	0.875	0.828	1.125	0.937	432000	1
241.65	242.463	243.572	244.51	0.844	0.813	1.109	0.938	432000	1
245.353	246.182	247.291	248.213	0.843	0.829	1.109	0.922	432000	1
249.119	249.979	251.119	252.057	0.906	0.86	1.14	0.938	432000	1
252.901	253.744	254.823	255.76	0.844	0.843	1.079	0.937	432000	1
256.635	257.463	258.588	259.573	0.875	0.828	1.125	0.985	432000	1
260.51	261.401	262.604	263.682	0.937	0.891	1.203	1.078	432000	1
264.62	265.526	266.698	267.682	0.938	0.906	1.172	0.984	432000	1
268.589	269.495	270.651	271.62	0.907	0.906	1.156	0.969	432000	1
272.542	273.417	274.667	275.667	0.922	0.875	1.25	1	432000	1
276.495	277.37	278.495	279.464	0.828	0.875	1.125	0.969	432000	1
280.323	281.417	282.574	283.542	0.859	1.094	1.157	0.968	432000	1
284.417	285.339	286.496	287.48	0.875	0.922	1.157	0.984	432000	1
288.433	289.371	290.605	291.605	0.953	0.938	1.234	1	432000	1
292.558	293.449	294.621	295.605	0.953	0.891	1.172	0.984	432000	1
296.574	297.621	298.902	299.871	0.969	1.047	1.281	0.969	432000	1
300.809	301.746	303.012	304.043	0.938	0.937	1.266	1.031	432000	1
304.918	305.84	307.012	307.996	0.875	0.922	1.172	0.984	432000	1
308.918	309.809	310.965	311.934	0.922	0.891	1.156	0.969	432000	1
312.856	313.809	315.059	316.059	0.922	0.953	1.25	1	432000	1
316.95	317.856	319.012	320.013	0.891	0.906	1.156	1.001	432000	1
320.919	321.825	323.013	324.028	0.906	0.906	1.188	1.015	432000	1
324.888	325.81	326.935	327.919	0.86	0.922	1.125	0.984	432000	1
328.81	329.732	330.935	331.935	0.891	0.922	1.203	1	432000	1
332.825	333.779	335.013	336.013	0.89	0.954	1.234	1	432000	1
336.966	337.904	339.123	340.076	0.953	0.938	1.219	0.953	432000	1
341.029	341.998	343.232	344.217	0.953	0.969	1.234	0.985	432000	1
345.123	346.029	347.264	348.232	0.906	0.906	1.235	0.968	432000	1
349.139	350.076	351.248	352.248	0.907	0.937	1.172	1	432000	1
353.139	354.061	355.295	356.279	0.891	0.922	1.234	0.984	432000	1
357.201	358.155	359.358	360.389	0.922	0.954	1.203	1.031	432000	1
361.28	362.202	363.42	364.42	0.891	0.922	1.218	1	432000	1
365.342	366.249	367.452	368.421	0.922	0.907	1.203	0.969	432000	1
369.327	370.343	371.577	372.561	0.906	1.016	1.234	0.984	432000	1
373.499	374.421	375.671	376.687	0.938	0.922	1.25	1.016	432000	1
377.624	378.546	379.78	380.78	0.937	0.922	1.234	1	432000	1
381.671	382.702	383.952	384.937	0.891	1.031	1.25	0.985	432000	1
385.906	386.89	388.124	389.078	0.969	0.984	1.234	0.954	432000	1
390.015	390.921	392.156	393.14	0.937	0.906	1.235	0.984	432000	1
394	394.953	396.172	397.187	0.86	0.953	1.219	1.015	432000	1
398.094	399.031	400.234	401.219	0.907	0.937	1.203	0.985	432000	1
402.094	403.031	404.219	405.203	0.875	0.937	1.188	0.984	432000	1
406.125	407.063	408.297	409.282	0.922	0.938	1.234	0.985	432000	1
410.188	411.094	412.282	413.266	0.906	0.906	1.188	0.984	432000	1
414.141	415.032	416.219	417.219	0.875	0.891	1.187	1	432000	1
418.126	419.079	420.376	421.36	0.907	0.953	1.297	0.984	432000	1
422.266	423.188	424.407	425.423	0.906	0.922	1.219	1.016	432000	1
426.313	427.251	428.501	429.485	0.89	0.938	1.25	0.984	432000	1
430.423	431.376	432.595	433.564	0.938	0.953	1.219	0.969	432000	1
434.486	435.439	436.642	437.611	0.922	0.953	1.203	0.969	432000	1
438.501	439.439	440.611	441.627	0.89	0.938	1.172	1.016	432000	1
442.564	443.486	444.658	445.595	0.937	0.922	1.172	0.937	432000	1
446.533	447.47	448.689	449.689	0.938	0.937	1.219	1	432000	1
450.674	451.642	452.893	453.846	0.985	0.968	1.251	0.953	432000	1
454.814	455.705	456.877	457.893	0.968	0.891	1.172	1.016	432000	1
458.752	459.658	460.924	461.893	0.859	0.906	1.266	0.969	432000	1
462.862	463.784	465.018	465.987	0.969	0.922	1.234	0.969	432000	1
466.956	467.877	469.081	470.049	0.969	0.921	1.204	0.968	432000	1
470.909	471.831	473.034	474.034	0.86	0.922	1.203	1	432000	1
474.909	475.8	477.19	478.222	0.875	0.891	1.39	1.032	432000	1
479.144	480.097	481.347	482.362	0.922	0.953	1.25	1.015	432000	1
483.316	484.284	485.566	486.566	0.954	0.968	1.282	1	432000	1
487.456	488.409	489.613	490.613	0.89	0.953	1.204	1	432000	1
491.582	492.582	493.863	494.863	0.969	1	1.281	1	432000	1
495.847	496.832	498.082	499.066	0.984	0.985	1.25	0.984	432000	1
500.019	501.035	502.207	503.207	0.953	1.016	1.172	1	432000	1
504.098	505.019	506.207	507.191	0.891	0.921	1.188	0.984	432000	1
508.098	509.051	510.285	511.254	0.907	0.953	1.234	0.969	432000	1
512.16	513.098	514.332	515.442	0.906	0.938	1.234	1.11	432000	1
516.332	517.27	518.473	519.473	0.89	0.938	1.203	1	432000	1
520.348	521.27	522.473	523.489	0.875	0.922	1.203	1.016	432000	1
524.458	525.411	526.63	527.598	0.969	0.953	1.219	0.968	432000	1
528.567	529.52	530.724	531.708	0.969	0.953	1.204	0.984	432000	1
532.614	533.536	534.708	535.724	0.906	0.922	1.172	1.016	432000	1
536.646	537.568	538.786	539.755	0.922	0.922	1.218	0.969	432000	1
540.661	541.583	542.771	543.755	0.906	0.922	1.188	0.984	432000	1
544.677	545.599	546.849	547.834	0.922	0.922	1.25	0.985	432000	1
548.771	549.787	550.974	551.959	0.937	1.016	1.187	0.985	432000	1
552.928	553.865	555.021	556.006	0.969	0.937	1.156	0.985	432000	1
556.881	557.787	558.99	559.975	0.875	0.906	1.203	0.985	432000	1
560.928	561.897	563.1	564.084	0.953	0.969	1.203	0.984	432000	1
565.022	565.959	567.162	568.178	0.938	0.937	1.203	1.016	432000	1
569.084	570.006	571.225	572.256	0.906	0.922	1.219	1.031	432000	1
573.131	574.085	575.335	576.413	0.875	0.954	1.25	1.078	432000	1
577.397	578.397	579.616	581.304	0.984	1	1.219	1.688	432000	1
582.226	583.132	584.366	585.46	0.922	0.906	1.234	1.094	432000	1
586.398	587.351	588.554	589.523	0.938	0.953	1.203	0.969	432000	1
590.46	591.398	592.601	593.601	0.937	0.938	1.203	1	432000	1
594.507	595.445	596.664	597.664	0.906	0.938	1.219	1	432000	1
598.601	599.539	600.757	601.742	0.937	0.938	1.218	0.985	432000	1
602.648	603.586	604.805	605.805	0.906	0.938	1.219	1	432000	1
606.68	607.617	608.836	609.898	0.875	0.937	1.219	1.062	432000	1
610.836	611.836	613.117	614.086	0.938	1	1.281	0.969	432000	1
615.039	615.961	617.149	618.149	0.953	0.922	1.188	1	432000	1
619.055	619.961	621.164	622.165	0.906	0.906	1.203	1.001	432000	1
623.071	624.055	625.321	626.29	0.906	0.984	1.266	0.969	432000	1
627.258	628.212	629.43	630.431	0.968	0.954	1.218	1.001	432000	1
631.399	632.321	633.696	634.696	0.968	0.922	1.375	1	432000	1
635.603	636.603	637.775	638.759	0.907	1	1.172	0.984	432000	1
639.696	640.759	641.962	642.947	0.937	1.063	1.203	0.985	432000	1
643.9	644.869	646.056	647.072	0.953	0.969	1.187	1.016	432000	1
647.947	648.9	650.103	651.088	0.875	0.953	1.203	0.985	432000	1
652.041	652.963	654.135	655.15	0.953	0.922	1.172	1.015	432000	1
656.056	656.978	658.26	659.275	0.906	0.922	1.282	1.015	432000	1
660.15	661.025	662.213	663.182	0.875	0.875	1.188	0.969	432000	1
664.119	665.072	666.291	667.26	0.937	0.953	1.219	0.969	432000	1
668.182	669.104	670.338	671.307	0.922	0.922	1.234	0.969	432000	1
672.448	673.401	674.62	675.604	1.141	0.953	1.219	0.984	432000	1
676.51	677.417	678.651	679.667	0.906	0.907	1.234	1.016	432000	1
680.589	681.479	682.698	683.714	0.922	0.89	1.219	1.016	432000	1
684.62	685.511	686.745	687.714	0.906	0.891	1.234	0.969	432000	1
688.62	689.527	691.011	691.98	0.906	0.907	1.484	0.969	432000	1
692.902	693.792	694.964	695.964	0.922	0.89	1.172	1	432000	1
696.886	697.824	699.027	699.996	0.922	0.938	1.203	0.969	432000	1
700.949	701.871	703.058	704.027	0.953	0.922	1.187	0.969	432000	1
704.965	705.902	707.105	708.074	0.938	0.937	1.203	0.969	432000	1
708.996	709.933	711.137	712.121	0.922	0.937	1.204	0.984	432000	1
713.043	714.027	715.231	716.215	0.922	0.984	1.204	0.984	432000	1
717.121	718.059	719.278	720.278	0.906	0.938	1.219	1	432000	1
721.246	722.184	723.434	724.403	0.968	0.938	1.25	0.969	432000	1
725.387	726.34	727.481	728.434	0.984	0.953	1.141	0.953	432000	1
729.294	730.137	731.247	732.184	0.86	0.843	1.11	0.937	432000	1
733.028	733.872	734.981	735.919	0.844	0.844	1.109	0.938	432000	1
736.763	737.591	738.669	739.653	0.844	0.828	1.078	0.984	432000	1
740.497	741.357	742.466	743.403	0.844	0.86	1.109	0.937	432000	1
744.247	745.091	746.247	747.169	0.844	0.844	1.156	0.922	432000	1
748.029	748.982	750.123	751.076	0.86	0.953	1.141	0.953	432000	1
751.888	752.716	753.826	754.748	0.812	0.828	1.11	0.922	432000	1
755.592	756.435	757.529	758.482	0.844	0.843	1.094	0.953	432000	1
759.326	760.154	761.264	762.201	0.844	0.828	1.11	0.937	432000	1
763.045	763.873	764.967	765.904	0.844	0.828	1.094	0.937	432000	1
766.811	767.639	768.764	769.717	0.907	0.828	1.125	0.953	432000	1
770.561	771.405	772.498	773.436	0.844	0.844	1.093	0.938	432000	1
774.342	775.248	776.373	777.311	0.906	0.906	1.125	0.938	432000	1
778.155	778.999	780.108	781.061	0.844	0.844	1.109	0.953	432000	1
781.936	782.796	783.889	784.843	0.875	0.86	1.093	0.954	432000	1
785.733	786.593	787.702	788.64	0.89	0.86	1.109	0.938	432000	1
789.483	790.312	791.515	792.468	0.843	0.829	1.203	0.953	432000	1
793.327	794.14	795.265	796.202	0.859	0.813	1.125	0.937	432000	1
797.046	797.89	798.999	799.953	0.844	0.844	1.109	0.954	432000	1
800.89	801.796	802.937	803.859	0.937	0.906	1.141	0.922	432000	1
804.703	805.562	806.672	807.625	0.844	0.859	1.11	0.953	432000	1
808.469	809.39	810.5	811.422	0.844	0.921	1.11	0.922	432000	1
812.25	813.109	814.187	815.188	0.828	0.859	1.078	1.001	432000	1
816.094	816.938	818.031	818.969	0.906	0.844	1.093	0.938	432000	1
819.844	820.688	821.797	822.735	0.875	0.844	1.109	0.938	432000	1
823.594	824.469	825.578	826.579	0.859	0.875	1.109	1.001	432000	1
827.454	828.297	829.438	830.391	0.875	0.843	1.141	0.953	432000	1
831.219	832.126	833.219	834.157	0.828	0.907	1.093	0.938	432000	1
835.048	835.891	837.016	837.97	0.891	0.843	1.125	0.954	432000	1
838.813	839.657	840.782	841.72	0.843	0.844	1.125	0.938	432000	1
842.579	843.407	844.532	845.47	0.859	0.828	1.125	0.938	432000	1
846.314	847.173	848.267	849.22	0.844	0.859	1.094	0.953	432000	1
850.158	851.001	852.111	853.111	0.938	0.843	1.11	1	432000	1
853.986	854.83	855.955	856.908	0.875	0.844	1.125	0.953	432000	1
857.736	858.564	859.689	860.642	0.828	0.828	1.125	0.953	432000	1
861.486	862.33	863.439	864.392	0.844	0.844	1.109	0.953	432000	1
865.221	866.08	867.205	868.174	0.829	0.859	1.125	0.969	432000	1
869.018	869.846	870.94	871.908	0.844	0.828	1.094	0.968	432000	1
872.752	873.596	874.705	875.674	0.844	0.844	1.109	0.969	432000	1
876.518	877.612	878.737	879.674	0.844	1.094	1.125	0.937	432000	1
880.518	881.44	882.549	883.487	0.844	0.922	1.109	0.938	432000	1
884.362	885.221	886.3	887.253	0.875	0.859	1.079	0.953	432000	1
888.112	888.956	890.065	891.034	0.859	0.844	1.109	0.969	432000	1
891.878	892.722	893.862	894.815	0.844	0.844	1.14	0.953	432000	1
895.644	896.519	897.644	898.581	0.829	0.875	1.125	0.937	432000	1
899.425	900.284	901.425	902.378	0.844	0.859	1.141	0.953	432000	1
903.238	904.081	905.191	906.16	0.86	0.843	1.11	0.969	432000	1
907.003	907.847	908.941	909.879	0.843	0.844	1.094	0.938	432000	1
910.722	911.629	912.738	913.691	0.843	0.907	1.109	0.953	432000	1
914.504	915.379	916.504	917.457	0.813	0.875	1.125	0.953	432000	1
918.316	919.145	920.254	921.192	0.859	0.829	1.109	0.938	432000	1
922.145	923.02	924.145	925.082	0.953	0.875	1.125	0.937	432000	1
925.926	926.77	927.879	928.832	0.844	0.844	1.109	0.953	432000	1
929.661	930.52	931.629	932.567	0.829	0.859	1.109	0.938	432000	1
933.489	934.317	935.426	936.364	0.922	0.828	1.109	0.938	432000	1
937.208	938.052	939.177	940.114	0.844	0.844	1.125	0.937	432000	1
940.958	941.802	942.942	943.88	0.844	0.844	1.14	0.938	432000	1
944.739	945.599	946.724	947.661	0.859	0.86	1.125	0.937	432000	1
948.505	949.349	950.458	951.396	0.844	0.844	1.109	0.938	432000	1
952.24	953.083	954.208	955.177	0.844	0.843	1.125	0.969	432000	1
956.052	956.927	958.068	959.005	0.875	0.875	1.141	0.937	432000	1
959.865	960.709	961.802	962.756	0.86	0.844	1.093	0.954	432000	1
963.599	964.443	965.584	966.553	0.843	0.844	1.141	0.969	432000	1
967.506	968.365	969.506	970.459	0.953	0.859	1.141	0.953	432000	1
971.318	972.147	973.256	974.225	0.859	0.829	1.109	0.969	432000	1
975.1	975.975	977.084	978.1	0.875	0.875	1.109	1.016	432000	1
978.959	979.787	980.897	981.866	0.859	0.828	1.11	0.969	432000	1
982.725	983.569	984.678	985.616	0.859	0.844	1.109	0.938	432000	1
986.475	987.335	988.444	989.397	0.859	0.86	1.109	0.953	432000	1
990.241	991.132	992.257	993.194	0.844	0.891	1.125	0.937	432000	1
994.038	994.882	996.038	996.991	0.844	0.844	1.156	0.953	432000	1
997.835	998.694	999.819	1000.76	0.844	0.859	1.125	0.938	432000	1
1001.63	1002.54	1003.63	1004.59	0.875	0.906	1.094	0.953	432000	1
1005.43	1006.29	1007.4	1008.37	0.844	0.859	1.11	0.969	432000	1
1009.21	1010.09	1011.21	1012.23	0.843	0.875	1.126	1.015	432000	1
1013.07	1013.93	1015.02	1015.99	0.844	0.859	1.094	0.969	432000	1
1016.85	1017.74	1018.88	1019.85	0.859	0.891	1.141	0.968	432000	1
1020.7	1021.54	1022.66	1023.6	0.844	0.844	1.125	0.938	432000	1
1024.49	1025.34	1026.46	1027.43	0.89	0.844	1.125	0.969	432000	1
1028.27	1029.15	1030.26	1031.21	0.844	0.875	1.109	0.953	432000	1
1032.09	1032.93	1034.13	1035.07	0.875	0.844	1.203	0.938	432000	1
1035.93	1036.84	1038.01	1038.95	0.859	0.906	1.172	0.938	432000	1
1039.81	1040.65	1041.77	1042.71	0.859	0.844	1.125	0.938	432000	1
1043.56	1044.41	1045.54	1046.51	0.844	0.859	1.125	0.969	432000	1
1047.34	1048.2	1049.32	1050.28	0.828	0.859	1.125	0.954	432000	1
1051.12	1051.99	1053.1	1054.03	0.843	0.875	1.11	0.922	432000	1
1054.9	1055.74	1056.87	1057.81	0.875	0.843	1.125	0.938	432000	1
1058.71	1059.54	1060.65	1061.59	0.906	0.828	1.11	0.937	432000	1
1062.49	1063.35	1064.45	1065.38	0.907	0.859	1.094	0.937	432000	1
1066.26	1067.1	1068.24	1069.18	0.875	0.844	1.141	0.937	432000	1
1070.06	1070.92	1072.01	1072.98	0.876	0.859	1.094	0.968	432000	1
1073.87	1074.73	1075.85	1076.81	0.891	0.86	1.125	0.953	432000	1
1077.65	1078.51	1079.62	1080.57	0.844	0.859	1.109	0.954	432000	1
1081.45	1082.32	1083.43	1084.37	0.875	0.875	1.109	0.938	432000	1
1085.23	1086.07	1087.2	1088.13	0.859	0.844	1.125	0.937	432000	1
1088.98	1089.84	1090.95	1091.92	0.844	0.859	1.11	0.969	432000	1
1092.78	1093.67	1094.74	1095.71	0.859	0.891	1.078	0.969	432000	1
1096.54	1097.42	1098.59	1099.54	0.828	0.875	1.172	0.953	432000	1
1100.43	1101.28	1102.42	1103.42	0.891	0.843	1.141	1	432000	1
1104.26	1105.11	1106.2	1107.15	0.844	0.844	1.093	0.954	432000	1
1108.01	1108.87	1110.01	1110.96	0.859	0.859	1.141	0.953	432000	1
1111.87	1112.73	1113.82	1114.76	0.907	0.859	1.094	0.937	432000	1
1115.62	1116.51	1117.64	1118.57	0.86	0.89	1.125	0.938	432000	1
1119.42	1120.26	1121.4	1122.36	0.844	0.844	1.14	0.953	432000	1
1123.21	1124.07	1125.18	1126.14	0.86	0.859	1.11	0.953	432000	1
1127	1127.86	1129	1129.95	0.859	0.86	1.14	0.953	432000	1
1130.81	1131.68	1132.79	1133.73	0.86	0.875	1.109	0.938	432000	1
1134.61	1135.46	1136.56	1137.53	0.875	0.859	1.094	0.969	432000	1
1138.37	1139.21	1140.31	1141.28	0.844	0.843	1.094	0.969	432000	1
1142.14	1143.01	1144.12	1145.08	0.859	0.875	1.11	0.953	432000	1
1145.93	1146.78	1147.9	1148.84	0.859	0.844	1.125	0.938	432000	1
1149.67	1150.53	1151.64	1152.58	0.828	0.859	1.11	0.937	432000	1
1153.43	1154.31	1155.45	1156.4	0.86	0.875	1.14	0.954	432000	1
1157.25	1158.12	1159.25	1160.2	0.843	0.875	1.125	0.954	432000	1
1161.06	1161.92	1163.03	1164	0.859	0.859	1.11	0.969	432000	1
1164.84	1165.72	1166.84	1167.81	0.843	0.875	1.125	0.969	432000	1
1168.67	1169.53	1170.62	1171.58	0.86	0.859	1.094	0.953	432000	1
1172.47	1173.4	1174.5	1175.48	0.891	0.937	1.094	0.984	432000	1
1176.34	1177.2	1178.36	1179.3	0.86	0.859	1.156	0.938	432000	1
1180.15	1181.01	1182.14	1183.09	0.859	0.86	1.125	0.953	432000	1
1183.95	1184.83	1185.95	1186.9	0.859	0.875	1.125	0.954	432000	1
1187.76	1188.64	1189.75	1190.69	0.859	0.875	1.109	0.938	432000	1
1191.56	1192.42	1193.59	1194.55	0.875	0.86	1.171	0.954	432000	1
1195.4	1196.31	1197.47	1198.44	0.859	0.906	1.157	0.968	432000	1
1199.28	1200.15	1201.27	1202.23	0.844	0.875	1.11	0.968	432000	1
1203.09	1203.95	1205.06	1206.05	0.86	0.859	1.11	0.984	432000	1
1207.05	1207.9	1209.05	1210.02	1	0.859	1.141	0.969	432000	1
1210.87	1211.72	1212.86	1213.81	0.859	0.844	1.141	0.953	432000	1
1214.73	1215.61	1216.73	1217.67	0.922	0.875	1.125	0.937	432000	1
1218.53	1219.39	1220.52	1221.48	0.86	0.859	1.125	0.969	432000	1
1222.38	1223.34	1224.47	1225.41	0.891	0.969	1.125	0.937	432000	1
1226.27	1227.14	1228.28	1229.22	0.86	0.875	1.14	0.938	432000	1
1230.08	1230.94	1232.08	1233.02	0.859	0.86	1.14	0.938	432000	1
1233.88	1234.73	1235.86	1236.84	0.859	0.86	1.125	0.984	432000	1
1237.69	1238.55	1239.64	1240.61	0.844	0.859	1.094	0.969	432000	1
1241.47	1242.34	1243.47	1244.42	0.859	0.875	1.125	0.953	432000	1
1245.3	1246.16	1247.28	1248.23	0.875	0.86	1.125	0.953	432000	1
1249.08	1249.94	1251.08	1252.06	0.844	0.859	1.141	0.984	432000	1
1252.92	1253.8	1254.92	1255.88	0.86	0.875	1.125	0.953	432000	1
1256.72	1257.56	1258.72	1259.67	0.844	0.844	1.156	0.953	432000	1
1260.52	1261.39	1262.6	1263.55	0.844	0.875	1.203	0.953	432000	1
1264.44	1265.31	1266.45	1267.41	0.891	0.875	1.141	0.953	432000	1
1268.35	1269.22	1270.35	1271.33	0.937	0.875	1.125	0.985	432000	1
1272.19	1273.05	1274.17	1275.17	0.859	0.86	1.125	1	432000	1
1276.03	1276.89	1278.02	1278.99	0.859	0.859	1.125	0.969	432000	1
1279.85	1280.69	1281.8	1282.75	0.86	0.843	1.11	0.953	432000	1
1283.72	1284.6	1285.74	1286.69	0.969	0.875	1.14	0.954	432000	1
1287.58	1288.44	1289.55	1290.5	0.89	0.86	1.109	0.953	432000	1
1291.38	1292.25	1293.36	1294.32	0.875	0.875	1.11	0.953	432000	1
1295.19	1296.03	1297.14	1298.11	0.875	0.844	1.109	0.969	432000	1
1298.96	1299.83	1300.96	1301.91	0.844	0.875	1.125	0.953	432000	1
1302.75	1303.64	1304.75	1305.72	0.844	0.89	1.11	0.969	432000	1
1306.6	1307.49	1308.64	1309.58	0.875	0.89	1.157	0.937	432000	1
1310.44	1311.39	1312.53	1313.49	0.86	0.953	1.14	0.954	432000	1
1314.36	1315.22	1316.33	1317.3	0.875	0.859	1.109	0.969	432000	1
1318.14	1319.02	1320.16	1321.13	0.844	0.875	1.141	0.969	432000	1
1322	1322.91	1324.02	1325	0.875	0.906	1.109	0.985	432000	1
1325.89	1326.77	1327.93	1328.88	0.89	0.875	1.157	0.953	432000	1
1329.77	1330.64	1331.79	1332.77	0.89	0.875	1.141	0.985	432000	1
1333.63	1334.49	1335.61	1336.58	0.859	0.859	1.125	0.969	432000	1
1337.46	1338.41	1339.54	1340.5	0.875	0.953	1.125	0.969	432000	1
1341.38	1342.22	1343.33	1344.33	0.875	0.844	1.109	1	432000	1
1345.19	1346.05	1347.16	1348.13	0.86	0.859	1.11	0.969	432000	1
1348.97	1349.82	1350.96	1352.01	0.843	0.844	1.141	1.047	432000	1
1352.85	1353.76	1354.89	1355.88	0.843	0.907	1.14	0.985	432000	1
1356.74	1357.63	1358.74	1359.68	0.859	0.891	1.109	0.938	432000	1
1360.54	1361.41	1362.55	1363.51	0.859	0.875	1.141	0.953	432000	1
1364.38	1365.26	1366.38	1367.35	0.875	0.875	1.125	0.969	432000	1
1368.21	1369.1	1370.22	1371.19	0.859	0.891	1.125	0.969	432000	1
1372.07	1372.94	1374.07	1375.04	0.875	0.875	1.125	0.969	432000	1
1375.9	1376.77	1377.91	1378.87	0.859	0.875	1.141	0.953	432000	1
1379.79	1380.66	1381.79	1382.76	0.922	0.875	1.125	0.969	432000	1
1383.62	1384.51	1385.63	1386.6	0.859	0.891	1.125	0.969	432000	1
1387.47	1388.35	1389.47	1390.41	0.875	0.875	1.125	0.937	432000	1
1391.27	1392.15	1393.27	1394.22	0.86	0.875	1.125	0.953	432000	1
1395.12	1395.96	1397.08	1398.07	0.891	0.843	1.125	0.985	432000	1
1398.93	1399.8	1400.93	1401.93	0.859	0.875	1.125	1	432000	1
1402.8	1403.68	1404.8	1405.76	0.875	0.875	1.126	0.953	432000	1
1406.62	1407.54	1408.66	1409.63	0.859	0.922	1.125	0.969	432000	1
1410.59	1411.46	1412.6	1413.59	0.953	0.875	1.141	0.984	432000	1
1414.48	1415.35	1416.49	1417.46	0.891	0.875	1.14	0.969	432000	1
1418.35	1419.38	1420.52	1421.48	0.891	1.031	1.141	0.953	432000	1
1422.38	1423.26	1424.37	1425.34	0.906	0.875	1.11	0.969	432000	1
1426.19	1427.07	1428.18	1429.15	0.859	0.875	1.109	0.969	432000	1
1429.99	1430.88	1431.98	1432.94	0.844	0.891	1.093	0.969	432000	1
1433.84	1434.71	1435.87	1436.82	0.891	0.875	1.156	0.953	432000	1
1437.69	1438.65	1439.79	1440.74	0.875	0.954	1.14	0.953	432000	1
1441.62	1442.49	1443.63	1444.6	0.875	0.875	1.141	0.969	432000	1
1445.46	1446.34	1447.49	1448.43	0.859	0.875	1.157	0.937	432000	1
1449.31	1450.16	1451.29	1452.24	0.875	0.86	1.125	0.953	432000	1
1453.12	1453.98	1455.1	1456.06	0.875	0.859	1.125	0.953	432000	1
1456.93	1457.79	1458.91	1459.9	0.876	0.859	1.125	0.984	432000	1
1460.74	1461.63	1462.77	1463.74	0.844	0.891	1.14	0.969	432000	1
1464.6	1465.49	1466.62	1467.6	0.86	0.89	1.125	0.985	432000	1
1468.49	1469.35	1470.54	1471.51	0.89	0.86	1.187	0.969	432000	1
1472.38	1473.26	1474.38	1475.34	0.875	0.875	1.125	0.953	432000	1
1476.23	1477.12	1478.24	1479.2	0.891	0.891	1.125	0.953	432000	1
1480.07	1480.93	1482.07	1483.06	0.875	0.859	1.141	0.984	432000	1
1484.01	1484.87	1485.99	1486.95	0.954	0.859	1.125	0.953	432000	1
1487.82	1488.71	1489.82	1490.79	0.875	0.891	1.109	0.969	432000	1
1491.65	1492.53	1493.62	1494.59	0.86	0.875	1.093	0.969	432000	1
1495.46	1496.35	1497.49	1498.48	0.875	0.891	1.14	0.985	432000	1
1499.34	1500.23	1501.35	1502.32	0.859	0.891	1.125	0.969	432000	1
1503.21	1504.09	1505.23	1506.17	0.891	0.875	1.14	0.938	432000	1
1507.04	1507.9	1509.04	1510.01	0.875	0.859	1.141	0.969	432000	1
1510.9	1511.78	1512.92	1513.89	0.89	0.875	1.141	0.969	432000	1
1514.76	1515.61	1516.81	1517.78	0.875	0.844	1.203	0.969	432000	1
1518.65	1519.54	1520.68	1521.65	0.875	0.89	1.141	0.969	432000	1
1522.53	1523.43	1524.56	1525.53	0.875	0.906	1.125	0.969	432000	1
1526.45	1527.32	1528.45	1529.4	0.922	0.875	1.125	0.953	432000	1
1530.26	1531.12	1532.28	1533.23	0.859	0.86	1.156	0.953	432000	1
1534.09	1535	1536.14	1537.11	0.86	0.906	1.141	0.968	432000	1
1538	1538.98	1540.14	1541.11	0.891	0.984	1.157	0.969	432000	1
1542	1542.84	1543.96	1544.93	0.89	0.844	1.125	0.969	432000	1
1545.81	1546.67	1547.83	1548.79	0.875	0.859	1.157	0.968	432000	1
1549.68	1550.54	1551.67	1552.67	0.891	0.859	1.125	1.001	432000	1
1553.56	1554.45	1555.58	1556.54	0.89	0.891	1.125	0.969	432000	1
1557.53	1558.4	1560.03	1561	0.984	0.875	1.625	0.969	432000	1
1561.84	1562.73	1563.86	1564.81	0.844	0.89	1.125	0.954	432000	1
1565.68	1566.56	1567.73	1568.72	0.875	0.875	1.172	0.984	432000	1
1569.59	1570.47	1571.62	1572.61	0.875	0.875	1.156	0.985	432000	1
1573.48	1574.36	1575.51	1576.48	0.875	0.875	1.156	0.969	432000	1
1577.37	1578.23	1579.37	1580.33	0.891	0.859	1.141	0.953	432000	1
1581.22	1582.09	1583.23	1584.18	0.89	0.875	1.141	0.953	432000	1
1585.06	1585.93	1587.06	1588.05	0.875	0.875	1.125	0.985	432000	1
1588.95	1589.83	1590.97	1591.92	0.906	0.875	1.141	0.953	432000	1
1592.8	1593.67	1594.81	1595.76	0.875	0.875	1.141	0.953	432000	1
1596.67	1597.53	1598.67	1599.64	0.906	0.86	1.14	0.969	432000	1
1600.51	1601.39	1602.51	1603.48	0.875	0.875	1.125	0.969	432000	1
1604.37	1605.26	1606.4	1607.36	0.891	0.89	1.141	0.953	432000	1
1608.23	1609.14	1610.26	1611.2	0.875	0.906	1.125	0.938	432000	1
1612.09	1612.97	1614.12	1615.11	0.891	0.875	1.156	0.984	432000	1
1616.05	1616.94	1618.09	1619.09	0.938	0.891	1.156	1	432000	1
1619.95	1620.83	1621.97	1622.97	0.859	0.875	1.141	1	432000	1
1623.84	1624.73	1625.86	1626.81	0.875	0.891	1.125	0.953	432000	1
1627.67	1628.56	1629.69	1630.66	0.859	0.891	1.125	0.969	432000	1
1631.5	1632.38	1633.52	1634.48	0.844	0.875	1.14	0.969	432000	1
1635.36	1636.23	1637.38	1638.34	0.875	0.875	1.141	0.969	432000	1
1639.23	1640.12	1641.3	1642.27	0.89	0.891	1.172	0.969	432000	1
1643.16	1644.05	1645.2	1646.17	0.89	0.891	1.156	0.969	432000	1
1647.05	1647.92	1649.09	1650.05	0.875	0.875	1.172	0.953	432000	1
1650.95	1651.84	1653.03	1654.11	0.906	0.891	1.188	1.078	432000	1
1654.98	1655.86	1657	1657.95	0.875	0.875	1.141	0.953	432000	1

## Sheet: PC2
Topsis	Vikor	Promethee	Wpm	Topsis	Vikor	Promethee	Wpm	Number of DM cycles	Number of agents			Topsis	Vikor	Promethee	Wpm
2.938	4.985	6.672	7.907	2.938	2.047	1.687	1.235	432000	1			0.922175	0.921613	1.20259	1.00733
9.048	10.016	11.298	12.376	1.141	0.968	1.282	1.078	432000	1
13.36	14.298	15.563	16.579	0.984	0.938	1.265	1.016	432000	1
17.579	18.548	19.782	20.798	1	0.969	1.234	1.016	432000	1
21.798	22.782	24.017	25.048	1	0.984	1.235	1.031	432000	1
26.111	27.095	28.361	29.376	1.063	0.984	1.266	1.015	432000	1
30.345	31.298	32.486	33.548	0.969	0.953	1.188	1.062	432000	1
34.455	35.408	36.611	37.627	0.907	0.953	1.203	1.016	432000	1
38.58	39.533	40.736	41.767	0.953	0.953	1.203	1.031	432000	1
42.705	43.643	44.846	45.846	0.938	0.938	1.203	1	432000	1
46.752	47.736	48.924	49.908	0.906	0.984	1.188	0.984	432000	1
50.893	51.877	53.112	54.112	0.985	0.984	1.235	1	432000	1
55.065	55.987	57.174	58.19	0.953	0.922	1.187	1.016	432000	1
59.096	60.049	61.253	62.268	0.906	0.953	1.204	1.015	432000	1
63.19	64.128	65.346	66.331	0.922	0.938	1.218	0.985	432000	1
67.3	68.206	69.409	70.425	0.969	0.906	1.203	1.016	432000	1
71.378	72.456	73.659	74.659	0.953	1.078	1.203	1	432000	1
75.519	76.409	77.581	78.597	0.86	0.89	1.172	1.016	432000	1
79.456	80.519	81.691	82.707	0.859	1.063	1.172	1.016	432000	1
83.582	84.472	85.644	86.644	0.875	0.89	1.172	1	432000	1
87.535	88.457	89.66	90.676	0.891	0.922	1.203	1.016	432000	1
91.519	92.41	93.629	94.645	0.843	0.891	1.219	1.016	432000	1
95.566	96.457	97.738	98.707	0.921	0.891	1.281	0.969	432000	1
99.551	100.426	101.629	102.614	0.844	0.875	1.203	0.985	432000	1
103.489	104.504	105.676	106.692	0.875	1.015	1.172	1.016	432000	1
107.614	108.567	109.754	110.739	0.922	0.953	1.187	0.985	432000	1
111.676	112.567	113.755	114.739	0.937	0.891	1.188	0.984	432000	1
115.677	116.536	117.848	118.817	0.938	0.859	1.312	0.969	432000	1
119.708	120.552	121.849	122.864	0.891	0.844	1.297	1.015	432000	1
123.739	124.661	125.849	126.88	0.875	0.922	1.188	1.031	432000	1
127.833	128.755	129.974	130.943	0.953	0.922	1.219	0.969	432000	1
131.896	132.802	133.99	134.974	0.953	0.906	1.188	0.984	432000	1
135.88	136.802	137.99	138.99	0.906	0.922	1.188	1	432000	1
139.834	140.724	141.928	142.928	0.844	0.89	1.204	1	432000	1
143.803	144.725	145.912	146.912	0.875	0.922	1.187	1	432000	1
147.818	148.881	150.178	151.24	0.906	1.063	1.297	1.062	432000	1
152.162	153.053	154.24	155.225	0.922	0.891	1.187	0.985	432000	1
156.131	157.022	158.178	159.209	0.906	0.891	1.156	1.031	432000	1
160.069	160.944	162.1	163.1	0.86	0.875	1.156	1	432000	1
164.007	164.913	166.085	167.069	0.907	0.906	1.172	0.984	432000	1
167.975	168.866	170.022	170.991	0.906	0.891	1.156	0.969	432000	1
171.851	172.741	173.913	174.976	0.86	0.89	1.172	1.063	432000	1
175.851	176.788	177.96	178.945	0.875	0.937	1.172	0.985	432000	1
179.929	180.82	182.007	182.976	0.984	0.891	1.187	0.969	432000	1
183.867	184.757	185.929	186.898	0.891	0.89	1.172	0.969	432000	1
187.789	188.664	189.836	190.851	0.891	0.875	1.172	1.015	432000	1
191.711	192.617	193.789	194.805	0.86	0.906	1.172	1.016	432000	1
195.726	196.617	197.758	198.742	0.921	0.891	1.141	0.984	432000	1
199.664	200.555	201.789	202.789	0.922	0.891	1.234	1	432000	1
203.68	204.586	205.758	206.742	0.891	0.906	1.172	0.984	432000	1
207.649	208.571	209.743	210.727	0.907	0.922	1.172	0.984	432000	1
211.649	212.54	213.712	214.696	0.922	0.891	1.172	0.984	432000	1
215.587	216.555	217.759	218.79	0.891	0.968	1.204	1.031	432000	1
219.696	220.602	221.821	222.806	0.906	0.906	1.219	0.985	432000	1
223.696	224.587	225.759	227.024	0.89	0.891	1.172	1.265	432000	1
227.915	228.806	229.978	230.978	0.891	0.891	1.172	1	432000	1
231.837	232.743	233.947	234.931	0.859	0.906	1.204	0.984	432000	1
235.806	236.697	237.884	238.869	0.875	0.891	1.187	0.985	432000	1
239.744	240.619	241.822	242.822	0.875	0.875	1.203	1	432000	1
243.713	244.588	245.728	246.728	0.891	0.875	1.14	1	432000	1
247.635	248.541	249.76	250.775	0.907	0.906	1.219	1.015	432000	1
251.65	252.541	253.682	254.697	0.875	0.891	1.141	1.015	432000	1
255.572	256.51	257.698	258.666	0.875	0.938	1.188	0.968	432000	1
259.573	260.463	261.62	262.62	0.907	0.89	1.157	1	432000	1
263.51	264.401	265.588	266.651	0.89	0.891	1.187	1.063	432000	1
267.51	268.417	269.573	270.573	0.859	0.907	1.156	1	432000	1
271.682	272.558	273.745	274.698	1.109	0.876	1.187	0.953	432000	1
275.605	276.542	277.714	278.73	0.907	0.937	1.172	1.016	432000	1
279.589	280.464	281.652	282.636	0.859	0.875	1.188	0.984	432000	1
283.527	284.417	285.62	287.011	0.891	0.89	1.203	1.391	432000	1
287.902	288.808	290.074	291.089	0.891	0.906	1.266	1.015	432000	1
291.98	292.886	294.043	295.027	0.891	0.906	1.157	0.984	432000	1
295.902	296.84	298.012	298.996	0.875	0.938	1.172	0.984	432000	1
299.871	300.762	301.934	302.918	0.875	0.891	1.172	0.984	432000	1
303.824	304.699	305.871	306.84	0.906	0.875	1.172	0.969	432000	1
307.715	308.621	309.809	310.793	0.875	0.906	1.188	0.984	432000	1
311.684	312.59	313.778	314.762	0.891	0.906	1.188	0.984	432000	1
315.653	316.543	317.747	318.747	0.891	0.89	1.204	1	432000	1
319.653	320.512	321.7	322.684	0.906	0.859	1.188	0.984	432000	1
323.575	324.481	325.653	326.669	0.891	0.906	1.172	1.016	432000	1
327.544	328.466	329.606	330.591	0.875	0.922	1.14	0.985	432000	1
331.528	332.435	333.622	334.607	0.937	0.907	1.187	0.985	432000	1
335.482	336.372	337.497	338.544	0.875	0.89	1.125	1.047	432000	1
339.419	340.31	341.498	342.482	0.875	0.891	1.188	0.984	432000	1
343.341	344.232	345.435	346.42	0.859	0.891	1.203	0.985	432000	1
347.31	348.185	349.342	350.326	0.89	0.875	1.157	0.984	432000	1
351.232	352.107	353.279	354.279	0.906	0.875	1.172	1	432000	1
355.139	356.014	357.217	358.201	0.86	0.875	1.203	0.984	432000	1
359.092	359.967	361.155	362.139	0.891	0.875	1.188	0.984	432000	1
363.045	363.952	365.108	366.092	0.906	0.907	1.156	0.984	432000	1
366.967	367.889	369.03	370.014	0.875	0.922	1.141	0.984	432000	1
370.905	371.827	372.983	373.983	0.891	0.922	1.156	1	432000	1
374.843	375.764	376.936	377.936	0.86	0.921	1.172	1	432000	1
378.796	379.702	380.858	381.874	0.86	0.906	1.156	1.016	432000	1
382.749	383.64	384.827	385.812	0.875	0.891	1.187	0.985	432000	1
386.718	387.609	388.796	389.843	0.906	0.891	1.187	1.047	432000	1
390.749	391.64	392.828	393.828	0.906	0.891	1.188	1	432000	1
394.703	395.562	396.859	397.89	0.875	0.859	1.297	1.031	432000	1
398.781	399.64	400.797	401.765	0.891	0.859	1.157	0.968	432000	1
402.75	403.656	404.828	405.828	0.985	0.906	1.172	1	432000	1
407.031	407.891	409.078	410.031	1.203	0.86	1.187	0.953	432000	1
410.938	411.828	413	414	0.907	0.89	1.172	1	432000	1
414.875	415.766	416.922	417.922	0.875	0.891	1.156	1	432000	1
418.813	419.704	420.86	421.86	0.891	0.891	1.156	1	432000	1
422.735	423.626	424.798	425.782	0.875	0.891	1.172	0.984	432000	1
426.657	427.563	428.767	429.751	0.875	0.906	1.204	0.984	432000	1
430.642	431.564	432.72	433.704	0.891	0.922	1.156	0.984	432000	1
434.579	435.454	436.626	437.626	0.875	0.875	1.172	1	432000	1
438.501	439.376	440.548	441.642	0.875	0.875	1.172	1.094	432000	1
442.548	443.392	444.58	445.564	0.906	0.844	1.188	0.984	432000	1
446.455	447.361	448.549	449.533	0.891	0.906	1.188	0.984	432000	1
450.408	451.33	452.471	453.486	0.875	0.922	1.141	1.015	432000	1
454.377	455.267	456.439	457.455	0.891	0.89	1.172	1.016	432000	1
458.346	459.252	460.377	461.377	0.891	0.906	1.125	1	432000	1
462.268	463.19	464.377	465.377	0.891	0.922	1.187	1	432000	1
466.252	467.596	468.752	469.721	0.875	1.344	1.156	0.969	432000	1
470.612	471.502	472.659	473.628	0.891	0.89	1.157	0.969	432000	1
474.534	475.424	476.565	477.55	0.906	0.89	1.141	0.985	432000	1
478.44	479.347	480.518	481.519	0.89	0.907	1.171	1.001	432000	1
482.378	483.284	484.441	485.425	0.859	0.906	1.157	0.984	432000	1
486.316	487.191	488.347	489.347	0.891	0.875	1.156	1	432000	1
490.269	491.191	492.456	493.425	0.922	0.922	1.265	0.969	432000	1
494.3	495.175	496.378	497.363	0.875	0.875	1.203	0.985	432000	1
498.238	499.129	500.332	501.316	0.875	0.891	1.203	0.984	432000	1
502.191	503.097	504.285	505.269	0.875	0.906	1.188	0.984	432000	1
506.16	507.191	508.363	509.363	0.891	1.031	1.172	1	432000	1
510.27	511.176	512.426	513.442	0.907	0.906	1.25	1.016	432000	1
514.332	515.207	516.41	517.473	0.89	0.875	1.203	1.063	432000	1
518.332	519.207	520.364	521.364	0.859	0.875	1.157	1	432000	1
522.27	523.145	524.301	525.286	0.906	0.875	1.156	0.985	432000	1
526.145	527.036	528.239	529.239	0.859	0.891	1.203	1	432000	1
530.13	531.02	532.192	533.192	0.891	0.89	1.172	1	432000	1
534.099	535.005	536.192	537.177	0.907	0.906	1.187	0.985	432000	1
538.068	539.005	540.177	541.177	0.891	0.937	1.172	1	432000	1
542.068	542.974	544.162	545.146	0.891	0.906	1.188	0.984	432000	1
546.083	546.99	548.177	549.146	0.937	0.907	1.187	0.969	432000	1
550.021	550.912	552.068	553.052	0.875	0.891	1.156	0.984	432000	1
553.928	554.834	556.006	557.037	0.876	0.906	1.172	1.031	432000	1
557.943	558.85	560.021	561.022	0.906	0.907	1.171	1.001	432000	1
561.897	562.787	563.928	564.912	0.875	0.89	1.141	0.984	432000	1
565.834	566.74	568.022	569.006	0.922	0.906	1.282	0.984	432000	1
569.928	570.881	572.053	573.022	0.922	0.953	1.172	0.969	432000	1
573.928	574.819	576.006	577.022	0.906	0.891	1.187	1.016	432000	1
577.928	578.819	580.116	581.116	0.906	0.891	1.297	1	432000	1
581.991	583.116	584.288	585.272	0.875	1.125	1.172	0.984	432000	1
586.179	587.054	588.226	589.226	0.907	0.875	1.172	1	432000	1
590.148	591.07	592.241	593.241	0.922	0.922	1.171	1	432000	1
594.117	595.007	596.226	597.21	0.876	0.89	1.219	0.984	432000	1
598.117	598.992	600.179	601.179	0.907	0.875	1.187	1	432000	1
602.101	603.007	604.226	605.211	0.922	0.906	1.219	0.985	432000	1
606.148	607.054	608.242	609.242	0.937	0.906	1.188	1	432000	1
610.148	611.039	612.211	613.18	0.906	0.891	1.172	0.969	432000	1
614.07	614.961	616.133	617.211	0.89	0.891	1.172	1.078	432000	1
618.133	619.024	620.196	621.227	0.922	0.891	1.172	1.031	432000	1
622.133	623.024	624.196	625.196	0.906	0.891	1.172	1	432000	1
626.086	626.977	628.149	629.133	0.89	0.891	1.172	0.984	432000	1
629.993	630.993	632.134	633.134	0.86	1	1.141	1	432000	1
634.024	634.915	636.102	637.165	0.89	0.891	1.187	1.063	432000	1
638.087	638.978	640.149	641.15	0.922	0.891	1.171	1.001	432000	1
642.243	643.025	644.478	645.493	1.093	0.782	1.453	1.015	432000	1
646.384	647.384	648.572	649.556	0.891	1	1.188	0.984	432000	1
650.462	651.353	652.525	653.494	0.906	0.891	1.172	0.969	432000	1
654.431	655.322	656.525	657.51	0.937	0.891	1.203	0.985	432000	1
658.4	659.306	660.51	661.494	0.89	0.906	1.204	0.984	432000	1
662.369	663.26	664.447	665.432	0.875	0.891	1.187	0.985	432000	1
666.369	667.291	668.494	669.463	0.937	0.922	1.203	0.969	432000	1
670.416	671.291	672.448	673.432	0.953	0.875	1.157	0.984	432000	1
674.307	675.229	676.432	677.401	0.875	0.922	1.203	0.969	432000	1
678.307	679.182	680.354	681.354	0.906	0.875	1.172	1	432000	1
682.26	683.151	684.323	685.323	0.906	0.891	1.172	1	432000	1
686.245	687.245	688.433	689.417	0.922	1	1.188	0.984	432000	1
690.355	691.261	692.448	693.433	0.938	0.906	1.187	0.985	432000	1
694.652	695.573	696.745	697.777	1.219	0.921	1.172	1.032	432000	1
698.636	699.542	700.699	701.73	0.859	0.906	1.157	1.031	432000	1
702.621	703.543	704.699	705.714	0.891	0.922	1.156	1.015	432000	1
706.621	707.621	708.793	709.793	0.907	1	1.172	1	432000	1
710.683	711.699	712.871	713.887	0.89	1.016	1.172	1.016	432000	1
714.777	715.684	716.856	717.856	0.89	0.907	1.172	1	432000	1
718.777	719.653	720.809	721.824	0.921	0.876	1.156	1.015	432000	1
722.731	723.621	724.778	725.778	0.907	0.89	1.157	1	432000	1
726.715	727.606	728.84	729.825	0.937	0.891	1.234	0.985	432000	1
730.7	731.606	732.809	733.809	0.875	0.906	1.203	1	432000	1
734.7	735.684	736.888	737.888	0.891	0.984	1.204	1	432000	1
738.778	739.669	740.841	741.841	0.89	0.891	1.172	1	432000	1
742.747	743.638	744.872	745.904	0.906	0.891	1.234	1.032	432000	1
746.779	747.669	748.857	749.857	0.875	0.89	1.188	1	432000	1
750.779	751.685	752.826	753.81	0.922	0.906	1.141	0.984	432000	1
754.716	755.794	756.982	757.998	0.906	1.078	1.188	1.016	432000	1
758.966	759.873	761.06	762.06	0.968	0.907	1.187	1	432000	1
762.982	763.935	765.123	766.107	0.922	0.953	1.188	0.984	432000	1
767.045	767.936	769.139	770.123	0.938	0.891	1.203	0.984	432000	1
771.076	771.967	773.186	774.17	0.953	0.891	1.219	0.984	432000	1
775.155	776.061	777.28	778.264	0.985	0.906	1.219	0.984	432000	1
779.186	780.077	781.264	782.249	0.922	0.891	1.187	0.985	432000	1
783.233	784.202	785.358	786.343	0.984	0.969	1.156	0.985	432000	1
787.264	788.171	789.389	790.374	0.921	0.907	1.218	0.985	432000	1
791.265	792.171	793.358	794.343	0.891	0.906	1.187	0.985	432000	1
795.53	796.421	797.593	798.593	1.187	0.891	1.172	1	432000	1
799.499	800.39	801.578	802.562	0.906	0.891	1.188	0.984	432000	1
803.421	804.312	805.515	806.5	0.859	0.891	1.203	0.985	432000	1
807.421	808.312	809.484	810.468	0.921	0.891	1.172	0.984	432000	1
811.375	812.281	813.453	814.469	0.907	0.906	1.172	1.016	432000	1
815.344	816.312	817.531	818.531	0.875	0.968	1.219	1	432000	1
819.406	820.297	821.484	822.469	0.875	0.891	1.187	0.985	432000	1
823.344	824.266	825.422	826.422	0.875	0.922	1.156	1	432000	1
827.313	828.219	829.407	830.407	0.891	0.906	1.188	1	432000	1
831.391	832.391	833.563	834.547	0.984	1	1.172	0.984	432000	1
835.438	836.376	837.548	838.532	0.891	0.938	1.172	0.984	432000	1
839.563	840.532	841.735	842.704	1.031	0.969	1.203	0.969	432000	1
843.642	844.532	845.735	846.751	0.938	0.89	1.203	1.016	432000	1
847.689	848.595	849.829	850.845	0.938	0.906	1.234	1.016	432000	1
851.736	852.658	853.829	854.829	0.891	0.922	1.171	1	432000	1
855.751	856.658	857.845	858.83	0.922	0.907	1.187	0.985	432000	1
859.767	860.673	861.845	862.845	0.937	0.906	1.172	1	432000	1
863.799	864.72	865.908	866.908	0.954	0.921	1.188	1	432000	1
867.83	868.736	869.924	870.924	0.922	0.906	1.188	1	432000	1
871.83	872.736	873.924	874.908	0.906	0.906	1.188	0.984	432000	1
875.83	876.752	877.908	878.893	0.922	0.922	1.156	0.985	432000	1
879.799	880.752	881.924	882.909	0.906	0.953	1.172	0.985	432000	1
883.893	884.815	886.003	886.987	0.984	0.922	1.188	0.984	432000	1
887.909	888.815	890.003	890.987	0.922	0.906	1.188	0.984	432000	1
891.878	892.784	893.987	894.972	0.891	0.906	1.203	0.985	432000	1
895.862	896.753	897.941	898.941	0.89	0.891	1.188	1	432000	1
899.831	900.753	901.941	902.941	0.89	0.922	1.188	1	432000	1
903.847	904.769	905.956	906.941	0.906	0.922	1.187	0.985	432000	1
907.863	908.753	909.925	910.925	0.922	0.89	1.172	1	432000	1
911.8	912.754	913.925	914.988	0.875	0.954	1.171	1.063	432000	1
915.894	916.801	917.988	918.973	0.906	0.907	1.187	0.985	432000	1
919.894	920.801	921.941	922.941	0.921	0.907	1.14	1	432000	1
923.863	924.801	926.004	926.988	0.922	0.938	1.203	0.984	432000	1
927.91	928.895	930.082	931.067	0.922	0.985	1.187	0.985	432000	1
931.989	932.911	934.082	935.082	0.922	0.922	1.171	1	432000	1
935.989	936.942	938.161	939.145	0.907	0.953	1.219	0.984	432000	1
940.301	941.286	942.473	943.473	1.156	0.985	1.187	1	432000	1
944.364	945.286	946.474	947.442	0.891	0.922	1.188	0.968	432000	1
948.333	949.255	950.443	951.442	0.891	0.922	1.188	0.999	432000	1
952.396	953.286	954.505	955.474	0.954	0.89	1.219	0.969	432000	1
956.411	957.286	958.458	959.458	0.937	0.875	1.172	1	432000	1
960.38	961.302	962.505	963.505	0.922	0.922	1.203	1	432000	1
964.443	965.381	966.552	967.553	0.938	0.938	1.171	1.001	432000	1
968.568	969.459	970.646	971.662	1.015	0.891	1.187	1.016	432000	1
972.6	973.49	974.693	975.709	0.938	0.89	1.203	1.016	432000	1
976.631	977.631	978.819	979.819	0.922	1	1.188	1	432000	1
980.741	981.616	982.772	983.772	0.922	0.875	1.156	1	432000	1
984.694	985.772	986.991	987.991	0.922	1.078	1.219	1	432000	1
988.897	989.819	991.007	992.022	0.906	0.922	1.188	1.015	432000	1
992.913	993.804	995.007	996.022	0.891	0.891	1.203	1.015	432000	1
997.022	997.929	999.101	1000.1	1	0.907	1.172	1	432000	1
1001.05	1001.98	1003.13	1004.15	0.953	0.922	1.156	1.016	432000	1
1005.15	1006.05	1007.24	1008.24	1	0.906	1.187	1.001	432000	1
1009.18	1010.15	1011.34	1012.34	0.937	0.969	1.187	1	432000	1
1013.26	1014.2	1015.37	1016.38	0.922	0.938	1.172	1.015	432000	1
1017.32	1018.2	1019.37	1020.37	0.938	0.875	1.172	1	432000	1
1021.35	1022.26	1023.45	1024.43	0.984	0.907	1.187	0.985	432000	1
1025.37	1026.38	1027.62	1028.62	0.937	1.016	1.234	1	432000	1
1029.54	1030.46	1031.62	1032.63	0.922	0.922	1.156	1.016	432000	1
1033.52	1034.43	1035.62	1036.62	0.891	0.906	1.188	1	432000	1
1037.56	1038.46	1039.63	1040.62	0.937	0.906	1.172	0.985	432000	1
1041.49	1042.4	1043.6	1044.62	0.875	0.906	1.203	1.016	432000	1
1045.57	1046.6	1047.79	1048.77	0.953	1.031	1.188	0.984	432000	1
1049.81	1050.76	1051.99	1052.98	1.032	0.953	1.234	0.985	432000	1
1053.91	1054.82	1056.09	1057.09	0.937	0.906	1.266	1	432000	1
1058.01	1058.93	1060.12	1061.12	0.922	0.922	1.187	1.001	432000	1
1062.04	1062.98	1064.18	1065.18	0.921	0.938	1.203	1	432000	1
1066.12	1067.03	1068.21	1069.21	0.938	0.906	1.188	1	432000	1
1070.13	1071.06	1072.24	1073.28	0.922	0.921	1.188	1.031	432000	1
1074.2	1075.2	1077.01	1078.03	0.922	1	1.813	1.015	432000	1
1078.95	1079.87	1081.09	1082.2	0.922	0.922	1.219	1.109	432000	1
1083.1	1084.09	1085.31	1086.32	0.907	0.984	1.219	1.016	432000	1
1087.29	1088.21	1089.35	1090.37	0.968	0.922	1.141	1.016	432000	1
1091.26	1092.13	1093.34	1094.34	0.89	0.875	1.204	1	432000	1
1095.28	1096.18	1097.35	1098.37	0.937	0.906	1.172	1.016	432000	1
1099.29	1100.21	1101.39	1102.4	0.922	0.922	1.172	1.015	432000	1
1103.36	1104.26	1105.45	1106.59	0.954	0.906	1.187	1.141	432000	1
1107.49	1108.37	1109.57	1110.61	0.906	0.875	1.204	1.031	432000	1
1111.54	1112.46	1113.68	1114.68	0.937	0.922	1.219	1	432000	1
1115.65	1116.54	1117.76	1118.73	0.969	0.891	1.218	0.969	432000	1
1119.73	1120.64	1121.84	1122.84	1	0.906	1.204	1	432000	1
1123.78	1124.78	1125.96	1126.98	0.937	1	1.188	1.015	432000	1
1127.92	1128.81	1130	1131	0.938	0.891	1.187	1	432000	1
1132.07	1133.01	1134.2	1135.21	1.078	0.938	1.187	1.016	432000	1
1136.15	1137.04	1138.25	1139.28	0.938	0.89	1.203	1.032	432000	1
1140.2	1141.12	1142.33	1143.33	0.922	0.922	1.203	1	432000	1
1144.25	1145.17	1146.36	1147.36	0.922	0.922	1.187	1	432000	1
1148.29	1149.2	1150.43	1151.42	0.938	0.906	1.234	0.985	432000	1
1152.36	1153.25	1154.45	1155.45	0.937	0.891	1.203	1	432000	1
1156.47	1157.47	1158.62	1159.65	1.016	1	1.156	1.031	432000	1
1160.62	1161.51	1162.72	1163.73	0.969	0.891	1.203	1.016	432000	1
1164.64	1165.59	1166.79	1167.81	0.906	0.953	1.203	1.016	432000	1
1168.7	1169.59	1170.78	1171.76	0.891	0.89	1.188	0.984	432000	1
1172.7	1173.72	1174.9	1175.92	0.938	1.016	1.187	1.016	432000	1
1176.84	1177.75	1178.93	1179.94	0.922	0.906	1.187	1.001	432000	1
1180.87	1182.11	1183.33	1184.33	0.937	1.234	1.219	1	432000	1
1185.25	1186.15	1187.42	1188.45	0.922	0.907	1.265	1.031	432000	1
1189.36	1190.28	1191.45	1192.44	0.907	0.922	1.172	0.984	432000	1
1193.31	1194.22	1195.44	1196.44	0.875	0.906	1.219	1	432000	1
1197.34	1198.25	1199.48	1200.5	0.906	0.907	1.234	1.016	432000	1
1201.44	1202.34	1203.53	1204.5	0.937	0.907	1.187	0.969	432000	1
1205.44	1206.33	1207.53	1208.53	0.938	0.89	1.203	1	432000	1
1209.45	1210.36	1211.55	1212.55	0.922	0.907	1.187	1	432000	1
1213.48	1214.39	1215.59	1216.59	0.938	0.906	1.203	1	432000	1
1217.5	1218.42	1219.61	1220.7	0.906	0.922	1.188	1.094	432000	1
1221.61	1222.62	1223.88	1224.86	0.906	1.016	1.25	0.984	432000	1
1225.77	1226.7	1227.89	1228.91	0.906	0.938	1.187	1.016	432000	1
1229.84	1230.78	1232.12	1233.12	0.938	0.937	1.344	1	432000	1
1234.05	1234.97	1236.16	1237.16	0.922	0.922	1.187	1	432000	1
1238.09	1239.02	1240.2	1241.2	0.938	0.922	1.187	1	432000	1
1242.16	1243.09	1244.3	1245.31	0.954	0.937	1.203	1.016	432000	1
1246.22	1247.14	1248.33	1249.34	0.906	0.922	1.188	1.015	432000	1
1250.25	1251.23	1252.42	1253.44	0.907	0.984	1.188	1.015	432000	1
1254.36	1255.27	1256.47	1257.47	0.922	0.906	1.204	1	432000	1
1258.41	1259.33	1260.52	1261.55	0.937	0.922	1.188	1.031	432000	1
1262.49	1263.41	1264.61	1265.66	0.938	0.921	1.204	1.046	432000	1
1266.58	1267.49	1268.69	1269.69	0.922	0.907	1.203	1	432000	1
1270.72	1271.64	1272.86	1273.86	1.031	0.922	1.219	1	432000	1
1274.8	1275.72	1277.13	1278.13	0.937	0.922	1.407	1	432000	1
1279.05	1279.95	1281.17	1282.17	0.922	0.906	1.219	1	432000	1
1283.08	1284	1285.3	1286.3	0.906	0.922	1.297	1	432000	1
1287.19	1288.14	1289.38	1290.38	0.891	0.953	1.234	1	432000	1
1291.3	1292.22	1293.44	1294.46	0.922	0.922	1.219	1.016	432000	1
1295.36	1296.28	1297.46	1298.46	0.906	0.922	1.172	1	432000	1
1299.36	1300.27	1301.49	1302.49	0.906	0.906	1.219	1	432000	1
1303.47	1304.41	1305.63	1306.6	0.984	0.938	1.219	0.969	432000	1
1307.57	1308.46	1309.67	1310.72	0.968	0.891	1.219	1.047	432000	1
1311.63	1312.55	1313.75	1314.77	0.906	0.922	1.203	1.016	432000	1
1315.66	1317.02	1318.25	1319.27	0.89	1.36	1.234	1.016	432000	1
1320.21	1321.13	1322.35	1323.36	0.937	0.922	1.219	1.016	432000	1
1324.29	1325.22	1326.46	1327.44	0.922	0.937	1.235	0.984	432000	1
1328.44	1329.33	1330.5	1331.6	1	0.891	1.172	1.094	432000	1
1332.52	1333.43	1334.63	1335.63	0.921	0.907	1.203	1	432000	1
1336.55	1337.46	1338.68	1339.69	0.922	0.906	1.219	1.016	432000	1
1340.61	1341.52	1342.71	1343.74	0.921	0.907	1.187	1.032	432000	1
1344.63	1345.55	1346.75	1347.82	0.89	0.922	1.203	1.063	432000	1
1348.75	1349.66	1350.86	1351.86	0.937	0.907	1.203	1	432000	1
1352.77	1353.68	1354.88	1355.88	0.906	0.906	1.204	1	432000	1
1356.91	1357.82	1359.04	1360.04	1.031	0.906	1.219	1	432000	1
1361.04	1361.94	1363.16	1364.16	1	0.906	1.219	1	432000	1
1365.13	1366.05	1367.27	1368.3	0.969	0.922	1.219	1.031	432000	1
1369.21	1370.13	1371.35	1372.35	0.906	0.922	1.219	1	432000	1
1373.26	1374.18	1375.37	1376.38	0.906	0.922	1.188	1.015	432000	1
1377.29	1378.21	1379.44	1380.47	0.907	0.922	1.234	1.031	432000	1
1381.46	1382.4	1383.63	1384.68	0.985	0.937	1.235	1.047	432000	1
1385.57	1386.47	1387.68	1388.69	0.89	0.907	1.203	1.015	432000	1
1389.66	1390.69	1392.33	1393.33	0.969	1.031	1.641	1	432000	1
1394.24	1395.18	1396.38	1397.38	0.906	0.938	1.203	1	432000	1
1398.29	1399.22	1400.41	1401.44	0.907	0.937	1.188	1.031	432000	1
1402.37	1403.29	1404.51	1405.52	0.922	0.922	1.218	1.016	432000	1
1406.43	1407.38	1408.59	1409.57	0.906	0.954	1.203	0.984	432000	1
1410.52	1411.46	1412.68	1413.66	0.953	0.938	1.219	0.984	432000	1
1414.62	1415.54	1416.79	1417.8	0.953	0.922	1.25	1.016	432000	1
1418.69	1419.62	1420.84	1421.9	0.891	0.921	1.219	1.063	432000	1
1422.82	1423.74	1424.94	1425.96	0.922	0.922	1.203	1.015	432000	1
1426.9	1427.87	1429.09	1430.09	0.938	0.969	1.219	1	432000	1
1431.02	1431.96	1433.18	1434.18	0.937	0.938	1.218	1	432000	1
1435.09	1436.02	1437.26	1438.24	0.907	0.937	1.235	0.984	432000	1
1439.19	1440.13	1441.34	1442.35	0.953	0.938	1.203	1.016	432000	1
1443.26	1444.23	1445.41	1446.43	0.906	0.969	1.187	1.016	432000	1
1447.34	1448.23	1449.46	1450.48	0.906	0.891	1.234	1.016	432000	1
1451.4	1452.32	1453.52	1454.54	0.922	0.922	1.203	1.016	432000	1
1455.49	1456.41	1457.62	1458.7	0.953	0.922	1.203	1.078	432000	1
1459.65	1460.56	1461.76	1462.79	0.953	0.906	1.204	1.031	432000	1
1463.74	1464.65	1465.84	1466.84	0.953	0.906	1.188	1	432000	1
1467.74	1468.66	1469.87	1470.88	0.906	0.922	1.203	1.016	432000	1
1471.81	1472.73	1473.95	1474.93	0.922	0.922	1.219	0.984	432000	1
1475.84	1476.87	1478.07	1479.09	0.906	1.032	1.203	1.015	432000	1
1479.99	1480.93	1482.13	1483.13	0.907	0.937	1.203	1.001	432000	1
1484.06	1484.99	1486.21	1487.24	0.921	0.938	1.219	1.031	432000	1
1488.2	1489.12	1490.31	1491.32	0.953	0.922	1.188	1.015	432000	1
1492.24	1493.2	1494.37	1495.43	0.922	0.953	1.172	1.063	432000	1
1496.38	1497.32	1498.51	1499.51	0.953	0.938	1.187	1	432000	1
1500.48	1501.42	1502.87	1503.87	0.969	0.937	1.454	1	432000	1
1504.76	1505.71	1506.93	1507.93	0.89	0.953	1.219	1	432000	1
1508.85	1509.81	1510.98	1512.01	0.922	0.953	1.172	1.032	432000	1
1512.95	1513.92	1515.14	1516.15	0.937	0.969	1.219	1.015	432000	1
1517.17	1518.12	1519.32	1520.32	1.016	0.953	1.203	1	432000	1
1521.36	1522.29	1523.54	1524.57	1.032	0.937	1.25	1.032	432000	1
1525.51	1526.45	1527.67	1528.67	0.937	0.938	1.218	1	432000	1
1529.62	1530.54	1531.73	1532.81	0.954	0.922	1.187	1.078	432000	1
1533.68	1534.62	1535.82	1536.82	0.875	0.938	1.203	1	432000	1
1537.76	1538.67	1539.87	1540.89	0.938	0.906	1.203	1.016	432000	1
1541.84	1542.78	1544.01	1545.01	0.953	0.937	1.235	1	432000	1
1545.95	1546.9	1548.14	1549.15	0.937	0.953	1.235	1.016	432000	1
1550.12	1551.04	1552.4	1553.4	0.968	0.922	1.36	1	432000	1
1554.45	1555.37	1556.62	1557.64	1.047	0.922	1.25	1.015	432000	1
1558.59	1559.56	1560.76	1561.78	0.953	0.969	1.203	1.016	432000	1
1562.68	1563.58	1564.81	1565.84	0.906	0.891	1.234	1.032	432000	1
1566.76	1567.68	1568.92	1569.98	0.922	0.922	1.234	1.062	432000	1
1570.92	1571.87	1573.09	1574.12	0.938	0.953	1.219	1.031	432000	1
1575.06	1576	1577.18	1578.2	0.938	0.937	1.188	1.016	432000	1
1579.15	1580.09	1581.33	1582.34	0.953	0.937	1.235	1.015	432000	1
1583.25	1584.18	1585.37	1586.4	0.907	0.937	1.188	1.031	432000	1
1587.31	1588.23	1589.43	1590.45	0.906	0.922	1.203	1.016	432000	1
1591.37	1592.34	1593.65	1594.67	0.922	0.969	1.312	1.016	432000	1
1595.61	1596.55	1597.78	1598.8	0.938	0.937	1.234	1.016	432000	1
1599.75	1600.65	1601.86	1602.87	0.953	0.907	1.203	1.015	432000	1
1603.84	1604.76	1605.97	1607.05	0.969	0.922	1.203	1.078	432000	1
1608	1608.95	1610.17	1611.19	0.954	0.953	1.219	1.015	432000	1
1612.11	1613.05	1614.25	1615.26	0.922	0.938	1.203	1.015	432000	1
1616.2	1617.47	1618.7	1619.7	0.938	1.266	1.234	1	432000	1
1620.62	1621.55	1622.75	1623.78	0.922	0.922	1.203	1.031	432000	1
1624.72	1625.62	1626.84	1627.84	0.938	0.906	1.219	1	432000	1
1628.78	1629.73	1630.95	1631.97	0.938	0.953	1.219	1.015	432000	1
1632.91	1633.86	1635.12	1636.12	0.938	0.953	1.266	1	432000	1
1637.17	1638.09	1639.33	1640.33	1.047	0.921	1.235	1	432000	1
1641.3	1642.23	1643.47	1644.53	0.969	0.937	1.235	1.062	432000	1
1645.47	1646.41	1647.62	1648.62	0.938	0.937	1.219	1	432000	1
1649.58	1650.52	1651.72	1652.81	0.953	0.938	1.203	1.094	432000	1
1653.75	1654.7	1655.91	1656.91	0.937	0.953	1.204	1	432000	1
1657.86	1658.78	1660.03	1661.05	0.953	0.922	1.25	1.015	432000	1
1662.11	1662.98	1664.23	1665.25	1.063	0.875	1.25	1.016	432000	1
1666.19	1667.13	1668.31	1669.35	0.937	0.938	1.187	1.032	432000	1
1670.25	1671.2	1672.39	1673.41	0.906	0.953	1.188	1.015	432000	1
1674.33	1675.25	1676.55	1677.58	0.922	0.922	1.297	1.031	432000	1
1678.55	1679.47	1680.75	1681.85	0.969	0.922	1.281	1.094	432000	1
1682.78	1683.74	1684.94	1685.94	0.938	0.953	1.203	1	432000	1
1686.91	1687.85	1689.06	1690.08	0.969	0.937	1.219	1.016	432000	1
1691.02	1691.97	1693.97	1695	0.937	0.953	2.001	1.031	432000	1
1695.95	1696.88	1698.13	1699.13	0.953	0.922	1.25	1	432000	1
1700.08	1701.02	1702.22	1703.22	0.953	0.938	1.203	1	432000	1
1704.16	1705.07	1706.28	1707.3	0.937	0.907	1.219	1.015	432000	1
1708.2	1709.11	1710.35	1711.35	0.906	0.907	1.234	1	432000	1
1712.33	1713.25	1714.49	1715.5	0.985	0.922	1.234	1.016	432000	1
1716.46	1717.41	1718.63	1719.69	0.953	0.953	1.219	1.062	432000	1
1720.63	1721.55	1722.74	1723.85	0.938	0.922	1.187	1.11	432000	1
1724.75	1725.66	1726.89	1728.17	0.906	0.906	1.235	1.281	432000	1

## Sheet: Results (agents)
CPU:	i5 4690 (3.5 GHz)	RAM:	16 GB	OS:	Win 10 Pro	Java:	1.8	JVM parameters:	-server	Anylogic:	7.3.4	Heap size:	512 MB																																				Heap size:
1000							5000							10000							20000							30000							50000							100000							1000000
Number of agents	Topsis	Vikor	Promethee	Wpm	Number of DM		Number of agents	Topsis	Vikor	Promethee	Wpm	Number of DM		Number of agents	Topsis	Vikor	Promethee	Wpm	Number of DM		Number of agents	Topsis	Vikor	Promethee	Wpm	Number of DM		Number of agents	Topsis	Vikor	Promethee	Wpm	Number of DM		Number of agents	Topsis	Vikor	Promethee	Wpm	Number of DM		Number of agents	Topsis	Vikor	Promethee	Wpm	Number of DM		Number of agents
1000	0.938	0.687	0.453	0.438	300000		5000	2.047	2.078	1.813	1.859	1500000		10000	3.422	2.735	3.453	3.672	3000000		20000	6.016	6.14	6.813	7.359	6000000		30000	8.39	7.391	10.062	10.969	9000000		50000	13.985	12.234	17.156	17.937	15000000		100000	26.313	25.219	34.843	36.891	30000000		255.669
1000	0.312	0.25	0.375	0.391	300000		5000	1.36	1.187	1.719	1.797	1500000		10000	2.562	2.313	3.375	3.625	3000000		20000	5	4.813	6.687	7.328	6000000		30000	7.531	6.813	9.953	10.984	9000000		50000	12.563	11.562	17.141	18.141	15000000		100000	26.016	23.218	34.657	36.796	30000000		1468.05
1000	0.281	0.25	0.36	0.39	300000		5000	1.359	1.156	1.719	1.781	1500000		10000	2.515	2.328	3.422	3.625	3000000		20000	4.969	4.719	6.64	7.282	6000000		30000	7.407	6.828	10.047	10.906	9000000		50000	12.734	11.547	16.718	18.078	15000000		100000	25.985	22.937	34.61	36.781	30000000		2657.19
1000	0.282	0.25	0.343	0.391	300000		5000	1.344	1.156	1.719	1.797	1500000		10000	2.516	2.281	3.359	3.61	3000000		20000	5.062	4.672	6.672	7.297	6000000		30000	7.265	6.875	9.985	10.906	9000000		50000	12.704	11.515	17.125	18.078	15000000		100000	25.625	23.359	34.203	36.422	30000000		3862.08
1000	0.266	0.25	0.343	0.391	300000		5000	1.328	1.141	1.734	1.797	1500000		10000	2.5	2.312	3.36	3.609	3000000		20000	5.031	4.766	6.64	7.297	6000000		30000	7.453	6.875	9.938	10.937	9000000		50000	12.734	11.516	16.78	18	15000000		100000	25.891	23.25	35.109	36.719	30000000		5081.09
1000	0.266	0.25	0.343	0.375	300000		5000	1.344	1.14	1.704	1.781	1500000		10000	2.5	2.281	3.375	3.578	3000000		20000	5.031	4.719	6.625	7.297	6000000		30000	7.469	6.859	9.938	10.922	9000000		50000	12.719	11.469	17.108	17.61	15000000		100000	25.937	22.594	35.219	36.844	30000000		6278.08
1000	0.282	0.25	0.359	0.375	300000		5000	1.328	1.172	1.687	1.782	1500000		10000	2.532	2.281	3.375	3.578	3000000		20000	5	4.687	6.641	7.328	6000000		30000	7.453	6.765	9.953	10.969	9000000		50000	12.64	11.5	17.172	18.015	15000000		100000	26.062	22.656	35.047	36.766	30000000		7479.58
1000	0.281	0.235	0.343	0.407	300000		5000	1.343	1.141	1.75	1.781	1500000		10000	2.5	2.281	3.36	3.609	3000000		20000	4.969	4.703	6.625	7.359	6000000		30000	7.219	6.812	9.985	10.937	9000000		50000	12.454	11.265	17.125	18.125	15000000		100000	26.156	22.687	35.016	36.734	30000000		8688.59
1000	0.265	0.235	0.343	0.391	300000		5000	1.328	1.157	1.687	1.781	1500000		10000	2.547	2.281	3.375	3.578	3000000		20000	5	4.704	6.64	7.297	6000000		30000	7.469	6.734	9.985	10.922	9000000		50000	12.656	11.484	17.187	18.14	15000000		100000	25.954	22.736	35.094	36.625	30000000		9891.2
1000	0.25	0.25	0.344	0.375	300000		5000	1.328	1.141	1.687	1.782	1500000		10000	2.469	2.281	3.36	3.578	3000000		20000	5.016	4.703	6.672	7.281	6000000		30000	7.468	6.797	9.985	10.922	9000000		50000	12.704	11.39	16.906	18.031	15000000		100000	24.859	23.562	34.657	36.718	30000000		11089.4
1000	0.265	0.235	0.359	0.375	300000		5000	1.328	1.14	1.719	1.781	1500000		10000	2.531	2.297	3.359	3.578	3000000		20000	5.078	4.719	6.64	7.297	6000000		30000	7.484	6.812	10	10.938	9000000		50000	12.656	11.391	17.078	18.093	15000000		100000	25.453	23.232	34.145	36.406	30000000		12296.4
1000	0.266	0.234	0.359	0.375	300000		5000	1.329	1.156	1.719	1.765	1500000		10000	2.5	2.282	3.359	3.594	3000000		20000	5.016	4.765	6.625	7.297	6000000		30000	7.437	6.813	9.922	10.953	9000000		50000	12.469	11.484	17.079	17.874	15000000		100000	25.453	23.48	35.069	36.547	30000000		13495
1000	0.266	0.234	0.344	0.391	300000		5000	1.36	1.156	1.687	1.797	1500000		10000	2.515	2.313	3.375	3.594	3000000		20000	5.016	4.641	6.703	7.281	6000000		30000	7.453	6.797	10	10.906	9000000		50000	12.672	11.485	17.202	18.125	15000000		100000	25.188	22.611	34.832	36.44	30000000		14693.3
1000	0.265	0.235	0.359	0.375	300000		5000	1.328	1.141	1.687	1.782	1500000		10000	2.5	2.297	3.359	3.578	3000000		20000	4.969	4.703	6.64	7.36	6000000		30000	7.484	6.797	10.032	10.937	9000000		50000	12.672	11.422	16.984	18.14	15000000		100000	24.949	22.469	34.812	36.657	30000000		15888.7
1000	0.297	0.25	0.344	0.375	300000		5000	1.343	1.125	1.704	1.796	1500000		10000	2.484	2.282	3.39	3.594	3000000		20000	5	4.703	6.656	7.297	6000000		30000	7.375	6.781	9.969	10.922	9000000		50000	12.735	11.421	17.079	18.076	15000000		100000	25.75	23.14	34.203	36.703	30000000		17086.5
1000	0.265	0.235	0.344	0.39	300000		5000	1.329	1.156	1.719	1.781	1500000		10000	2.5	2.297	3.359	3.563	3000000		20000	5	4.703	6.797	7.563	6000000		30000	7.5	6.797	10.015	10.922	9000000		50000	12.719	11.453	16.953	17.639	15000000		100000	25.407	23.656	34.906	36.641	30000000		18281.1
1000	0.266	0.234	0.344	0.375	300000		5000	1.328	1.141	1.718	1.766	1500000		10000	2.5	2.281	3.344	3.609	3000000		20000	5.109	4.797	6.859	7.516	6000000		30000	7.485	6.781	10	10.922	9000000		50000	12.547	11.516	17.031	17.889	15000000		100000	25.172	23.609	34.906	36.672	30000000		19482.3
1000	0.281	0.235	0.343	0.36	300000		5000	1.344	1.14	1.703	1.766	1500000		10000	2.5	2.281	3.36	3.594	3000000		20000	5.156	4.875	6.875	7.297	6000000		30000	7.484	6.75	9.969	10.906	9000000		50000	12.704	11.453	16.843	18.109	15000000		100000	26.047	22.578	34.969	36.652	30000000		20698.6
1000	0.281	0.219	0.359	0.375	300000		5000	1.328	1.141	1.703	1.766	1500000		10000	2.5	2.281	3.375	3.578	3000000		20000	4.984	4.703	6.641	7.359	6000000		30000	7.516	6.781	9.656	10.969	9000000		50000	12.672	11.39	17.11	18.062	15000000		100000	25.877	23.011	34.25	36.64	30000000		21903.1
1000	0.266	0.234	0.344	0.375	300000		5000	1.343	1.141	1.703	1.781	1500000		10000	2.515	2.297	3.344	3.594	3000000		20000	4.969	4.734	6.657	7.281	6000000		30000	7.172	6.859	10.016	10.906	9000000		50000	12.718	11.438	16.828	18.015	15000000		100000	24.984	23.579	34.187	36.672	30000000		23107.8
1000	0.281	0.234	0.36	0.359	300000		5000	1.328	1.141	1.688	1.796	1500000		10000	2.5	2.359	3.36	3.578	3000000		20000	5.016	4.718	6.61	7.297	6000000		30000	7.141	6.812	10.078	10.922	9000000		50000	12.64	11.485	17.062	17.625	15000000		100000	25.581	23.438	33.735	36.515	30000000
1000	0.297	0.234	0.344	0.375	300000		5000	1.344	1.141	1.703	1.781	1500000		10000	2.515	2.313	3.359	3.594	3000000		20000	5	4.718	6.625	7.297	6000000		30000	7.406	6.766	9.953	11.016	9000000		50000	12.609	11.484	17.047	17.984	15000000		100000	25.579	23.677	33.78	36.39	30000000
1000	0.266	0.234	0.375	0.36	300000		5000	1.313	1.187	1.688	1.781	1500000		10000	2.5	2.297	3.344	3.593	3000000		20000	4.985	4.734	6.672	7.297	6000000		30000	7.359	6.828	10.032	10.89	9000000		50000	12.593	11.438	16.531	18.124	15000000		100000	25.485	23.656	33.828	36.36	30000000
1000	0.296	0.235	0.344	0.375	300000		5000	1.344	1.156	1.687	1.782	1500000		10000	2.5	2.297	3.391	3.594	3000000		20000	5	4.703	6.625	7.344	6000000		30000	7.469	6.687	9.985	10.953	9000000		50000	12.672	11.422	17.078	18.093	15000000		100000	25.532	23.5	34.875	36.672	30000000
1000	0.265	0.235	0.359	0.359	300000		5000	1.328	1.14	1.688	1.797	1500000		10000	2.5	2.281	3.359	3.594	3000000		20000	5	4.718	6.625	7.313	6000000		30000	7.453	6.875	9.938	10.906	9000000		50000	12.734	11.422	16.375	18.093	15000000		100000	25.609	23.462	33.844	36.656	30000000
1000	0.282	0.234	0.344	0.375	300000		5000	1.344	1.156	1.703	1.781	1500000		10000	2.516	2.265	3.36	3.578	3000000		20000	5.031	4.688	6.64	7.281	6000000		30000	7.14	6.797	10.081	10.911	9000000		50000	12.688	11.515	17.079	18.061	15000000		100000	25.234	22.969	33.953	36.438	30000000
1000	0.265	0.235	0.343	0.375	300000		5000	1.328	1.141	1.703	1.781	1500000		10000	2.531	2.281	3.36	3.593	3000000		20000	4.954	4.734	6.641	7.281	6000000		30000	7.442	6.804	9.985	10.969	9000000		50000	12.64	11.422	17.063	17.78	15000000		100000	25.89	23.688	33.906	36.469	30000000
1000	0.266	0.234	0.36	0.375	300000		5000	1.313	1.156	1.734	1.766	1500000		10000	2.5	2.297	3.344	3.578	3000000		20000	4.969	4.671	6.641	7.359	6000000		30000	7.125	6.805	10.027	10.89	9000000		50000	12.344	11.344	16.359	18.109	15000000		100000	25.062	23.594	34.328	36.766	30000000
1000	0.25	0.234	0.344	0.391	300000		5000	1.328	1.141	1.703	1.797	1500000		10000	2.484	2.297	3.391	3.594	3000000		20000	4.985	4.703	6.64	7.282	6000000		30000	7.446	6.791	9.969	10.953	9000000		50000	12.609	11.469	17.016	18.046	15000000		100000	25.625	23.39	33.612	36.456	30000000
1000	0.265	0.235	0.343	0.391	300000		5000	1.344	1.14	1.688	1.781	1500000		10000	2.5	2.281	3.344	3.593	3000000		20000	4.984	4.688	6.64	7.297	6000000		30000	7.266	6.844	9.937	10.922	9000000		50000	12.672	11.469	16.375	18.062	15000000		100000	26.078	23.581	34.915	36.593	30000000
1000	0.25	0.234	0.36	0.359	300000		5000	1.328	1.141	1.687	1.781	1500000		10000	2.5	2.297	3.36	3.578	3000000		20000	4.922	4.703	6.688	7.296	6000000		30000	7.406	6.797	10.063	10.89	9000000		50000	12.672	11.453	16.625	17.766	15000000		100000	25.375	23.516	34.75	36.609	30000000
1000	0.281	0.219	0.375	0.375	300000		5000	1.329	1.14	1.703	1.782	1500000		10000	2.531	2.297	3.359	3.578	3000000		20000	4.985	4.687	6.625	7.297	6000000		30000	7.422	6.703	9.969	10.984	9000000		50000	12.561	11.5	16.75	18.068	15000000		100000	25.516	23.578	34.609	36.547	30000000
1000	0.281	0.235	0.343	0.375	300000		5000	1.328	1.14	1.703	1.782	1500000		10000	2.5	2.297	3.344	3.594	3000000		20000	4.953	4.719	6.656	7.282	6000000		30000	7.391	6.797	10.047	10.875	9000000		50000	12.35	11.469	16.906	17.89	15000000		100000	25.5	23.766	33.594	36.562	30000000
1000	0.266	0.234	0.36	0.359	300000		5000	1.343	1.157	1.687	1.781	1500000		10000	2.515	2.297	3.407	3.562	3000000		20000	4.968	4.719	6.625	7.281	6000000		30000	7.453	6.781	10	10.922	9000000		50000	12.515	11.297	17.078	18.063	15000000		100000	26.016	23.265	34.813	36.687	30000000
1000	0.266	0.25	0.344	0.375	300000		5000	1.313	1.156	1.703	1.766	1500000		10000	2.531	2.266	3.359	3.594	3000000		20000	4.985	4.703	6.656	7.344	6000000		30000	7.39	6.875	10	10.907	9000000		50000	12.701	11.11	16.953	17.781	15000000		100000	25.516	23.344	33.906	36.532	30000000
1000	0.25	0.234	0.359	0.36	300000		5000	1.328	1.156	1.703	1.782	1500000		10000	2.484	2.313	3.359	3.594	3000000		20000	4.984	4.703	6.641	7.281	6000000		30000	7.281	6.797	9.984	10.922	9000000		50000	12.593	11.453	16.953	18.063	15000000		100000	25.296	23.188	34.015	36.61	30000000
1000	0.265	0.235	0.343	0.407	300000		5000	1.312	1.141	1.703	1.781	1500000		10000	2.516	2.297	3.359	3.578	3000000		20000	4.938	4.734	6.672	7.297	6000000		30000	7.375	6.75	10.031	10.969	9000000		50000	12.718	11.437	17.016	18.015	15000000		100000	24.937	23.157	33.828	36.657	30000000
1000	0.25	0.25	0.343	0.375	300000		5000	1.328	1.141	1.703	1.766	1500000		10000	2.531	2.281	3.376	3.578	3000000		20000	4.984	4.688	6.625	7.359	6000000		30000	7.344	6.765	10	10.938	9000000		50000	12.688	11.441	17.134	18.125	15000000		100000	25.461	23.609	34.437	36.657	30000000
1000	0.266	0.234	0.344	0.375	300000		5000	1.328	1.156	1.734	1.766	1500000		10000	2.515	2.281	3.391	3.594	3000000		20000	4.946	4.687	6.642	7.422	6000000		30000	7.469	6.797	9.953	10.89	9000000		50000	12.562	11.211	17.065	18.051	15000000		100000	26.015	22.41	34.813	36.672	30000000
1000	0.266	0.234	0.344	0.375	300000		5000	1.313	1.156	1.672	1.781	1500000		10000	2.5	2.297	3.359	3.578	3000000		20000	4.969	4.75	6.617	7.297	6000000		30000	7.156	6.844	10.031	10.875	9000000		50000	12.703	11.422	16.661	17.879	15000000		100000	26	22.515	34.766	36.64	30000000
1000	0.281	0.235	0.343	0.375	300000		5000	1.375	1.234	2.094	1.875	1500000		10000	2.531	2.282	3.359	3.594	3000000		20000	4.982	4.679	6.611	7.328	6000000		30000	7.422	6.813	10.031	10.875	9000000		50000	12.468	11.469	17.109	18.047	15000000		100000	25.938	22.5	34.694	36.656	30000000
1000	0.282	0.234	0.344	0.39	300000		5000	1.375	1.188	1.75	1.828	1500000		10000	2.531	2.297	3.328	3.594	3000000		20000	4.937	4.703	6.625	7.267	6000000		30000	7.359	6.829	10.015	10.969	9000000		50000	12.375	11.484	17.031	18.047	15000000		100000	26.094	22.427	34.797	36.672	30000000
1000	0.266	0.234	0.344	0.375	300000		5000	1.359	1.172	1.734	1.813	1500000		10000	2.5	2.281	3.359	3.594	3000000		20000	4.985	4.706	6.626	7.296	6000000		30000	7.422	6.797	10.031	10.891	9000000		50000	12.688	11.468	16.469	18.078	15000000		100000	26.094	22.75	34.875	36.64	30000000
1000	0.266	0.234	0.344	0.375	300000		5000	1.359	1.156	1.719	1.813	1500000		10000	2.5	2.297	3.375	3.578	3000000		20000	4.954	4.689	6.625	7.328	6000000		30000	7.515	6.797	9.969	10.922	9000000		50000	12.672	11.265	17.093	17.625	15000000		100000	25.047	22.578	34.828	36.422	30000000
1000	0.25	0.234	0.36	0.374	300000		5000	1.375	1.171	1.719	1.828	1500000		10000	2.485	2.296	3.36	3.594	3000000		20000	4.906	4.688	6.625	7.282	6000000		30000	7.39	6.828	10.063	10.937	9000000		50000	12.735	11.443	17.047	17.953	15000000		100000	26.125	23.172	34.429	36.674	30000000
1000	0.266	0.219	0.344	0.39	300000		5000	1.344	1.188	1.765	1.844	1500000		10000	2.484	2.297	3.359	3.578	3000000		20000	4.954	4.718	6.64	7.281	6000000		30000	7.219	6.813	10.031	10.906	9000000		50000	12.688	11.422	16.503	18.078	15000000		100000	25.994	22.532	34.781	36.719	30000000
1000	0.266	0.234	0.344	0.375	300000		5000	1.391	1.187	1.719	1.828	1500000		10000	2.578	2.282	3.343	3.594	3000000		20000	4.954	4.703	6.64	7.313	6000000		30000	7.438	6.796	9.954	10.859	9000000		50000	12.687	11.531	16.358	18.047	15000000		100000	25.984	22.734	34.75	36.563	30000000
1000	0.266	0.234	0.344	0.375	300000		5000	1.359	1.172	1.75	1.813	1500000		10000	2.485	2.296	3.36	3.594	3000000		20000	4.984	4.656	6.625	7.282	6000000		30000	6.984	6.813	10.062	10.891	9000000		50000	12.434	11.453	16.406	18.078	15000000		100000	25.203	22.508	34.813	36.437	30000000
1000	0.265	0.235	0.344	0.39	300000		5000	1.359	1.172	1.75	1.875	1500000		10000	2.5	2.296	3.344	3.594	3000000		20000	5	4.703	6.667	7.282	6000000		30000	7.406	6.828	9.938	10.937	9000000		50000	12.448	11.187	17.078	18.047	15000000		100000	25.672	23.594	34.141	36.578	30000000
1000	0.266	0.234	0.344	0.375	300000		5000	1.406	1.61	1.75	1.875	1500000		10000	2.516	2.281	3.375	3.562	3000000		20000	4.968	4.703	6.61	7.265	6000000		30000	7.453	6.797	9.672	10.906	9000000		50000	12.687	11.454	16.297	18.078	15000000		100000	25.156	22.469	34.672	36.375	30000000
1000	0.281	0.234	0.344	0.375	300000		5000	1.359	1.172	1.75	1.859	1500000		10000	2.5	2.282	3.359	3.594	3000000		20000	4.962	4.75	6.645	7.266	6000000		30000	7.469	6.797	10.047	10.891	9000000		50000	12.5	11.514	17.094	17.985	15000000		100000	25.14	22.516	34.828	36.687	30000000
1000	0.282	0.234	0.359	0.375	300000		5000	1.36	1.171	1.704	1.796	1500000		10000	2.484	2.297	3.422	3.578	3000000		20000	4.961	4.688	6.625	7.296	6000000		30000	7.406	6.703	10	10.937	9000000		50000	12.671	11.454	16.792	18.047	15000000		100000	26.063	22.484	34.703	36.672	30000000
1000	0.266	0.234	0.344	0.375	300000		5000	1.329	1.14	1.719	1.828	1500000		10000	2.484	2.282	3.359	3.594	3000000		20000	5.019	4.703	6.625	7.266	6000000		30000	7.328	6.813	10	10.812	9000000		50000	12.359	11.474	16.845	18.067	15000000		100000	25.61	23.281	33.625	36.515	30000000
1000	0.266	0.234	0.344	0.375	300000		5000	1.359	1.204	1.75	1.906	1500000		10000	2.5	2.281	3.391	3.593	3000000		20000	5	4.718	6.657	7.328	6000000		30000	7.422	6.813	10.078	10.875	9000000		50000	12.386	11.402	17.064	17.953	15000000		100000	25.719	23.625	33.781	36.36	30000000
1000	0.265	0.235	0.343	0.375	300000		5000	1.375	1.187	1.75	1.891	1500000		10000	2.485	2.328	3.344	3.593	3000000		20000	4.969	4.687	6.875	7.297	6000000		30000	7.047	6.797	10.109	10.906	9000000		50000	12.672	11.391	16.656	18.078	15000000		100000	25.953	23.672	33.735	36.578	30000000
1000	0.266	0.234	0.344	0.375	300000		5000	1.375	1.187	1.782	1.89	1500000		10000	2.516	2.281	3.36	3.593	3000000		20000	5.016	4.703	6.672	7.281	6000000		30000	7.453	6.735	9.969	10.89	9000000		50000	12.596	11.472	17.061	18	15000000		100000	26	23.015	34.814	36.515	30000000
1000	0.266	0.234	0.344	0.375	300000		5000	1.36	1.187	1.75	1.922	1500000		10000	2.485	2.281	3.39	3.563	3000000		20000	4.969	4.687	6.641	7.265	6000000		30000	7.203	6.813	10.031	10.906	9000000		50000	12.454	11.343	16.859	17.985	15000000		100000	25.151	22.5	34.784	36.453	30000000
1000	0.266	0.234	0.344	0.359	300000		5000	1.375	1.188	1.734	1.875	1500000		10000	2.547	2.297	3.343	3.594	3000000		20000	5.016	4.719	6.625	7.265	6000000		30000	7.25	6.797	9.953	10.875	9000000		50000	12.671	11.391	16.859	18.081	15000000		100000	25.797	23.593	34.33	36.688	30000000
1000	0.266	0.25	0.343	0.375	300000		5000	1.391	1.187	1.719	1.797	1500000		10000	2.5	2.281	3.344	3.578	3000000		20000	4.953	4.704	6.625	7.281	6000000		30000	7.453	6.786	10.015	10.922	9000000		50000	12.493	11.235	17.015	18.093	15000000		100000	25.359	23.625	34.657	36.593	30000000
1000	0.266	0.25	0.344	0.375	300000		5000	1.328	1.14	1.704	1.765	1500000		10000	2.469	2.297	3.375	3.609	3000000		20000	5.001	4.672	6.641	7.265	6000000		30000	7.219	6.828	10.031	10.844	9000000		50000	12.703	11.391	16.39	18.093	15000000		100000	24.953	22.703	34.703	36.454	30000000
1000	0.265	0.219	0.36	0.375	300000		5000	1.344	1.141	1.687	1.797	1500000		10000	2.5	2.282	3.343	3.578	3000000		20000	4.969	4.688	6.641	7.344	6000000		30000	7.422	6.797	9.953	10.937	9000000		50000	12.469	11.472	17.109	18	15000000		100000	24.781	22.857	34.782	36.531	30000000
1000	0.281	0.234	0.344	0.375	300000		5000	1.312	1.172	1.703	1.797	1500000		10000	2.5	2.282	3.375	3.562	3000000		20000	4.937	4.641	6.625	7.265	6000000		30000	7.438	6.765	10.016	10.906	9000000		50000	12.703	11.453	17	17.593	15000000		100000	24.891	23.515	34.125	36.688	30000000
1000	0.266	0.234	0.344	0.375	300000		5000	1.313	1.156	1.703	1.781	1500000		10000	2.5	2.281	3.391	3.578	3000000		20000	4.974	4.703	6.781	7.281	6000000		30000	7.078	6.813	10.031	10.891	9000000		50000	12.688	11.469	17.092	18.094	15000000		100000	25.387	23.486	33.985	36.453	30000000
1000	0.265	0.235	0.343	0.375	300000		5000	1.329	1.14	1.703	1.766	1500000		10000	2.485	2.296	3.36	3.578	3000000		20000	4.969	4.688	6.64	7.282	6000000		30000	7.109	6.766	9.734	10.906	9000000		50000	12.594	11.422	17.077	17.984	15000000		100000	25.812	23.578	34.047	36.485	30000000
1000	0.282	0.234	0.344	0.375	300000		5000	1.344	1.156	1.703	1.766	1500000		10000	2.5	2.297	3.344	3.593	3000000		20000	4.984	4.751	6.625	7.268	6000000		30000	7.469	6.766	9.968	10.891	9000000		50000	12.719	11.375	16.655	18.047	15000000		100000	24.921	23.391	33.859	36.547	30000000
1000	0.265	0.235	0.344	0.375	300000		5000	1.328	1.156	1.703	1.781	1500000		10000	2.516	2.312	3.344	3.641	3000000		20000	4.969	4.687	6.672	7.267	6000000		30000	7.125	6.797	10.016	10.921	9000000		50000	12.625	11.407	16.546	18.078	15000000		100000	25.235	22.703	34.703	36.517	30000000
1000	0.25	0.234	0.359	0.375	300000		5000	1.329	1.156	1.703	1.781	1500000		10000	2.484	2.328	3.344	3.594	3000000		20000	5.047	4.687	6.61	7.281	6000000		30000	7.266	6.844	9.969	10.89	9000000		50000	12.641	11.172	16.999	17.843	15000000		100000	25.609	22.971	34.456	36.718	30000000
1000	0.297	0.25	0.36	0.375	300000		5000	1.36	1.14	1.703	1.782	1500000		10000	2.531	2.281	3.36	3.593	3000000		20000	5	4.703	6.625	7.328	6000000		30000	7.5	6.797	10	10.891	9000000		50000	12.64	11.454	16.718	18.078	15000000		100000	25.893	22.914	34.562	36.656	30000000
1000	0.265	0.235	0.343	0.375	300000		5000	1.312	1.141	1.781	1.828	1500000		10000	2.547	2.282	3.359	3.594	3000000		20000	4.969	4.688	6.625	7.296	6000000		30000	7.187	6.813	10.031	10.875	9000000		50000	12.516	11.187	17.125	18.077	15000000		100000	25.813	22.781	34.469	36.656	30000000
1000	0.266	0.234	0.344	0.375	300000		5000	1.313	1.156	1.703	1.766	1500000		10000	2.5	2.281	3.359	3.578	3000000		20000	4.969	4.656	6.672	7.266	6000000		30000	7.391	6.828	9.89	10.906	9000000		50000	12.656	11.407	16.953	18.077	15000000		100000	26.022	22.375	34.938	36.687	30000000
1000	0.266	0.234	0.359	0.375	300000		5000	1.343	1.141	1.703	1.797	1500000		10000	2.516	2.297	3.344	3.578	3000000		20000	4.969	4.703	6.625	7.281	6000000		30000	7.454	6.781	9.719	10.937	9000000		50000	12.688	11.453	17.047	18.015	15000000		100000	24.828	23.516	34.172	36.656	30000000
1000	0.266	0.25	0.359	0.36	300000		5000	1.328	1.141	1.703	1.781	1500000		10000	2.547	2.265	3.36	3.593	3000000		20000	4.986	4.766	6.625	7.265	6000000		30000	7.391	6.797	10.015	10.891	9000000		50000	12.641	11.453	17	17.768	15000000		100000	25.516	23.531	34.813	36.697	30000000
1000	0.265	0.235	0.344	0.375	300000		5000	1.328	1.141	1.703	1.781	1500000		10000	2.5	2.297	3.344	3.594	3000000		20000	4.906	4.704	6.64	7.284	6000000		30000	7.39	6.797	9.969	10.891	9000000		50000	12.623	11.425	16.692	17.859	15000000		100000	25.969	22.453	34.89	36.797	30000000
1000	0.265	0.235	0.343	0.375	300000		5000	1.344	1.141	1.703	1.765	1500000		10000	2.469	2.296	3.36	3.578	3000000		20000	5.031	4.687	6.625	7.297	6000000		30000	7.437	6.797	9.945	10.907	9000000		50000	12.625	11.406	16.344	17.765	15000000		100000	25.367	23.07	34.003	36.391	30000000
1000	0.266	0.234	0.36	0.375	300000		5000	1.328	1.141	1.703	1.766	1500000		10000	2.531	2.281	3.344	3.578	3000000		20000	4.953	4.704	6.64	7.281	6000000		30000	7.203	6.812	10.032	10.875	9000000		50000	12.64	11.407	16.703	17.671	15000000		100000	24.968	23.719	33.938	36.406	30000000
1000	0.265	0.235	0.343	0.375	300000		5000	1.328	1.141	1.718	1.782	1500000		10000	2.5	2.281	3.375	3.594	3000000		20000	4.985	4.687	6.625	7.282	6000000		30000	7.093	6.797	9.969	10.898	9000000		50000	12.734	11.516	17.062	18.078	15000000		100000	25.766	23.25	34.765	36.688	30000000
1000	0.266	0.234	0.344	0.375	300000		5000	1.328	1.14	1.703	1.766	1500000		10000	2.485	2.296	3.36	3.578	3000000		20000	4.968	4.641	6.687	7.266	6000000		30000	7.494	6.671	9.969	10.891	9000000		50000	12.625	11.297	17.031	18.014	15000000		100000	25.703	22.937	34.562	36.679	30000000
1000	0.266	0.234	0.344	0.359	300000		5000	1.328	1.156	1.688	1.797	1500000		10000	2.516	2.281	3.344	3.609	3000000		20000	5	4.703	6.625	7.281	6000000		30000	7.281	6.797	9.953	10.984	9000000		50000	12.344	11.437	16.844	17.936	15000000		100000	25.787	22.923	34.781	36.718	30000000
1000	0.282	0.218	0.344	0.391	300000		5000	1.328	1.156	1.688	1.796	1500000		10000	2.484	2.297	3.344	3.625	3000000		20000	5	4.688	6.641	7.281	6000000		30000	7.328	6.798	9.984	10.906	9000000		50000	12.641	11.438	16.281	18.031	15000000		100000	26	22.813	34.906	36.61	30000000
1000	0.265	0.235	0.343	0.375	300000		5000	1.36	1.14	1.688	1.781	1500000		10000	2.5	2.297	3.375	3.609	3000000		20000	5.015	4.688	6.641	7.265	6000000		30000	7.25	6.797	10.016	10.906	9000000		50000	12.64	11.281	16.922	17.781	15000000		100000	25.109	22.484	34.907	36.484	30000000
1000	0.266	0.234	0.344	0.375	300000		5000	1.328	1.141	1.703	1.781	1500000		10000	2.485	2.281	3.359	3.61	3000000		20000	5	4.735	6.656	7.265	6000000		30000	7.359	6.86	9.968	10.875	9000000		50000	12.735	11.469	17.047	18.017	15000000		100000	25.779	23.672	34.187	36.516	30000000
1000	0.266	0.234	0.375	0.375	300000		5000	1.328	1.141	1.703	1.781	1500000		10000	2.484	2.297	3.359	3.578	3000000		20000	5.032	4.687	6.672	7.297	6000000		30000	7.027	6.861	9.984	10.896	9000000		50000	12.672	11.125	17.016	17.765	15000000		100000	24.984	23.719	34.748	36.719	30000000
1000	0.25	0.235	0.359	0.359	300000		5000	1.329	1.14	1.703	1.782	1500000		10000	2.485	2.312	3.344	3.609	3000000		20000	4.986	4.656	6.657	7.286	6000000		30000	7.266	6.797	9.984	10.891	9000000		50000	12.512	11.373	17.045	18.052	15000000		100000	25.859	22.703	34.844	36.578	30000000
1000	0.282	0.234	0.344	0.39	300000		5000	1.328	1.14	1.688	1.797	1500000		10000	2.5	2.282	3.343	3.594	3000000		20000	5	4.703	6.625	7.266	6000000		30000	7.484	6.766	9.984	10.906	9000000		50000	12.452	11.344	17.047	17.984	15000000		100000	25.13	22.641	34.781	36.5	30000000
1000	0.266	0.234	0.344	0.375	300000		5000	1.328	1.14	1.704	1.781	1500000		10000	2.5	2.281	3.36	3.578	3000000		20000	4.984	4.719	6.656	7.281	6000000		30000	7.391	6.828	10	11	9000000		50000	12.718	11.391	17.156	18.062	15000000		100000	25.608	23.656	34.199	36.484	30000000
1000	0.266	0.234	0.344	0.375	300000		5000	1.344	1.125	1.718	1.797	1500000		10000	2.484	2.297	3.359	3.625	3000000		20000	5	4.703	6.61	7.265	6000000		30000	7.25	6.797	9.984	10.906	9000000		50000	12.671	11.531	17.016	17.984	15000000		100000	24.953	23.625	34.766	36.672	30000000
1000	0.265	0.235	0.344	0.375	300000		5000	1.313	1.14	1.703	1.766	1500000		10000	2.5	2.344	3.375	3.594	3000000		20000	4.922	4.69	6.657	7.297	6000000		30000	7.329	6.718	10.047	10.922	9000000		50000	12.358	11.437	17.063	17.937	15000000		100000	26.078	22.799	34.829	36.515	30000000
1000	0.281	0.234	0.344	0.375	300000		5000	1.328	1.141	1.687	1.782	1500000		10000	2.5	2.281	3.36	3.593	3000000		20000	5.03	4.694	6.625	7.281	6000000		30000	7.281	6.766	9.969	10.937	9000000		50000	12.672	11.437	16.328	17.969	15000000		100000	24.953	23.391	33.844	36.562	30000000
1000	0.266	0.234	0.344	0.375	300000		5000	1.328	1.14	1.703	1.782	1500000		10000	2.5	2.297	3.36	3.609	3000000		20000	4.985	4.703	6.656	7.281	6000000		30000	7.422	6.859	9.985	10.922	9000000		50000	12.671	11.453	16.516	18.094	15000000		100000	25.094	22.515	34.829	36.421	30000000
1000	0.265	0.235	0.359	0.375	300000		5000	1.343	1.141	1.703	1.781	1500000		10000	2.5	2.281	3.36	3.578	3000000		20000	5	4.688	6.625	7.281	6000000		30000	7.125	6.797	9.937	10.906	9000000		50000	12.717	11.406	17.078	17.703	15000000		100000	25.891	23.375	35.062	36.516	30000000
1000	0.266	0.234	0.344	0.359	300000		5000	1.329	1.14	1.703	1.782	1500000		10000	2.484	2.266	3.375	3.578	3000000		20000	4.969	4.703	6.656	7.297	6000000		30000	7.485	6.797	9.968	10.938	9000000		50000	12.718	11.469	17.484	18.063	15000000		100000	24.859	23.375	34.063	36.672	30000000
1000	0.281	0.235	0.344	0.375	300000		5000	1.343	1.141	1.703	1.766	1500000		10000	2.515	2.297	3.36	3.609	3000000		20000	5	4.672	6.609	7.297	6000000		30000	7.265	6.797	10.016	10.984	9000000		50000	12.406	11.437	16.953	18.11	15000000		100000	25.237	23.656	34.954	36.546	30000000
1000	0.281	0.234	0.36	0.375	300000		5000	1.328	1.14	1.688	1.781	1500000		10000	2.484	2.282	3.359	3.578	3000000		20000	5	4.703	6.625	7.281	6000000		30000	7.063	6.797	9.968	10.922	9000000		50000	12.515	11.439	17.109	18.094	15000000		100000	24.829	23.203	33.781	36.531	30000000
1000	0.265	0.235	0.343	0.36	300000		5000	1.328	1.141	1.687	1.782	1500000		10000	2.5	2.297	3.359	3.594	3000000		20000	5.047	4.688	6.609	7.281	6000000		30000	7.406	6.829	10.046	10.922	9000000		50000	12.63	11.433	17.067	18.047	15000000		100000	25.578	23.656	33.657	36.64	30000000
1000	0.265	0.235	0.343	0.375	300000		5000	1.328	1.156	1.688	1.781	1500000		10000	2.516	2.297	3.359	3.609	3000000		20000	4.985	4.718	6.672	7.282	6000000		30000	7.094	6.813	9.984	10.937	9000000		50000	12.62	11.469	17.047	18.078	15000000		100000	25.703	23.141	34.359	36.672	30000000
1000	0.266	0.234	0.36	0.375	300000		5000	1.328	1.141	1.703	1.797	1500000		10000	2.5	2.266	3.359	3.61	3000000		20000	5.046	4.672	6.625	7.266	6000000		30000	7.438	6.891	9.984	10.922	9000000		50000	12.641	11.343	16.536	17.968	15000000		100000	25.856	23.031	34.407	36.641	30000000
1000	0.265	0.235	0.344	0.375	300000		5000	1.343	1.141	1.703	1.766	1500000		10000	2.5	2.297	3.359	3.609	3000000		20000	4.984	4.703	6.625	7.282	6000000		30000	7.437	6.828	10	10.922	9000000		50000	12.514	11.468	16.719	18.047	15000000		100000	25.844	22.672	34.675	36.656	30000000
1000	0.265	0.235	0.343	0.375	300000		5000	1.359	1.141	1.703	1.765	1500000		10000	2.5	2.297	3.344	3.609	3000000		20000	5.062	4.672	6.641	7.281	6000000		30000	7.469	6.766	9.921	10.922	9000000		50000	12.656	11.234	17.129	17.836	15000000		100000	25.985	23.016	34.922	36.547	30000000
1000	0.266	0.234	0.344	0.375	300000		5000	1.344	1.141	1.687	1.782	1500000		10000	2.5	2.282	3.359	3.594	3000000		20000	4.984	4.703	6.594	7.281	6000000		30000	7.453	6.829	10.015	11	9000000		50000	12.666	11.437	16.625	18	15000000		100000	24.968	22.829	34.252	36.36	30000000
1000	0.266	0.234	0.359	0.375	300000		5000	1.328	1.14	1.688	1.781	1500000		10000	2.515	2.282	3.359	3.594	3000000		20000	5.032	4.703	6.625	7.312	6000000		30000	7.266	6.765	9.969	10.922	9000000		50000	12.5	11.406	16.469	18.078	15000000		100000	25.531	23.038	34.25	36.688	30000000
	0.27612	0.24031	0.34997	0.37641											2.5142	2.29611	3.36272	3.59197																									25.5553	23.1414	34.4885	36.5957
[truncated: 9 more columns]

[truncated: 3 more sheets: Results (server), PC2b, PC2b-server]
