# Supplementary material for: Experimental Evaluation of Suitability of Selected Multi-Criteria Decision-Making Methods for Large-Scale Agent-Based Simulations
Source: PLoS One. 2016 Nov 2;11(11):e0165171. doi: 10.1371/journal.pone.0165171 (PMC5091817; doi:10.1371/journal.pone.0165171)
Supplement: S1 File — (ZIP) [file pone.0165171.s003.zip › DMTest.alp]

<?xml version="1.0" encoding="UTF-8"?>
<!--
*************************************************
	         AnyLogic Project File 
*************************************************	         
-->
<AnyLogicWorkspace WorkspaceVersion="1.9" AnyLogicVersion="7.3.4.201605201253" AlpVersion="7.3.3">
<Model>
	<Id>1424846853378</Id>
	<Name><![CDATA[DMTest]]></Name>
	<EngineVersion>6</EngineVersion>
	<JavaPackageName><![CDATA[dmtest]]></JavaPackageName>
	<ModelTimeUnit><![CDATA[Second]]></ModelTimeUnit>
	<ActiveObjectClasses>
		<!--   =========   Active Object Class   ========  -->
		<ActiveObjectClass>
			<Id>1424846853383</Id>
			<Name><![CDATA[Main]]></Name>
			<ClientAreaTopLeft><X>0</X><Y>0</Y></ClientAreaTopLeft>
			<PresentationTopGroupPersistent>true</PresentationTopGroupPersistent>
			<IconTopGroupPersistent>true</IconTopGroupPersistent>
			<Generic>false</Generic>
			<GenericParameter>
				<Id>1424846853382</Id>
				<Name><![CDATA[1424846853382]]></Name>
				<GenericParameterValue Class="CodeValue">
					<Code><![CDATA[T extends Agent]]></Code>
				</GenericParameterValue>
				<GenericParameterLabel><![CDATA[Generic parameter:]]></GenericParameterLabel>
			</GenericParameter>
			<FlowChartsUsage>ENTITY</FlowChartsUsage>
			<SamplesToKeep>100</SamplesToKeep>
			<LimitNumberOfArrayElements>false</LimitNumberOfArrayElements>
			<ElementsLimitValue>100</ElementsLimitValue>
			<MakeDefaultViewArea>true</MakeDefaultViewArea>
			<SceneGridColor/>
			<SceneBackgroundColor/>
			<AgentProperties>
	 			<SpaceType>CONTINUOUS</SpaceType>			
				<EnvironmentDefinesInitialLocation>true</EnvironmentDefinesInitialLocation>
				<RotateAnimationTowardsMovement>true</RotateAnimationTowardsMovement>
				<RotateAnimationVertically>false</RotateAnimationVertically>
				<VelocityCode Class="CodeUnitValue">
					<Code><![CDATA[10]]></Code>
					<Unit Class="SpeedUnits"><![CDATA[MPS]]></Unit>
				</VelocityCode>
			</AgentProperties>
			<EnvironmentProperties>
					<EnableSteps>false</EnableSteps>
					<StepDurationCode Class="CodeUnitValue">
						<Code><![CDATA[1.0]]></Code>
						<Unit Class="TimeUnits"><![CDATA[SECOND]]></Unit>
					</StepDurationCode>
					<SpaceType>CONTINUOUS</SpaceType>
					<WidthCode><![CDATA[500]]></WidthCode>
					<HeightCode><![CDATA[500]]></HeightCode>
					<ZHeightCode><![CDATA[0]]></ZHeightCode>
					<ColumnsCountCode><![CDATA[100]]></ColumnsCountCode>
					<RowsCountCode><![CDATA[100]]></RowsCountCode>
					<NeigborhoodType>MOORE</NeigborhoodType>
					<LayoutType>USER_DEF</LayoutType>
					<LayoutTypeApplyOnStartup>true</LayoutTypeApplyOnStartup>
					<NetworkType>USER_DEF</NetworkType>
					<NetworkTypeApplyOnStartup>true</NetworkTypeApplyOnStartup>
					<ConnectionsPerAgentCode><![CDATA[2]]></ConnectionsPerAgentCode>
					<ConnectionsRangeCode><![CDATA[50]]></ConnectionsRangeCode>
					<NeighborLinkFractionCode><![CDATA[0.95]]></NeighborLinkFractionCode>
					<MCode><![CDATA[10]]></MCode>
			</EnvironmentProperties>
			<DatasetsCreationProperties>
				<AutoCreate>true</AutoCreate>
					<OccurrenceAtTime>true</OccurrenceAtTime>
					<OccurrenceDate>1424851200000</OccurrenceDate>
					<OccurrenceTime Class="CodeUnitValue">
						<Code><![CDATA[0]]></Code>
						<Unit Class="TimeUnits"><![CDATA[SECOND]]></Unit>
					</OccurrenceTime>
					<RecurrenceCode Class="CodeUnitValue">
						<Code><![CDATA[1]]></Code>
						<Unit Class="TimeUnits"><![CDATA[SECOND]]></Unit>
					</RecurrenceCode>
			</DatasetsCreationProperties>
			<ScaleRuler>
				<Id>1424846853380</Id>
				<Name><![CDATA[scale]]></Name>
				<X>0</X><Y>-150</Y>
				<PublicFlag>false</PublicFlag>
				<PresentationFlag>false</PresentationFlag>
				<ShowLabel>false</ShowLabel>
				<DrawMode>SHAPE_DRAW_2D3D</DrawMode>
				<Length>100</Length>
				<Rotation>0</Rotation>
				<ScaleType>BASED_ON_LENGTH</ScaleType>
				<ModelLength>10</ModelLength>
				<LengthUnits>METER</LengthUnits>
				<Scale>10</Scale>
				<InheritedFromParentAgentType>true</InheritedFromParentAgentType>
			</ScaleRuler>
			<ConnectionsId>1424846853379</ConnectionsId>
			<Variables>
				<Variable Class="PlainVariable">
					<Id>1424847167029</Id>
					<Name><![CDATA[counterC]]></Name>
					<X>410</X><Y>270</Y>
					<Label><X>10</X><Y>0</Y></Label>
					<PublicFlag>false</PublicFlag>
					<PresentationFlag>true</PresentationFlag>
					<ShowLabel>true</ShowLabel>
					<Properties SaveInSnapshot="true" Constant="false" AccessType="public" StaticVariable="false">
						<Type><![CDATA[double]]></Type>        
					</Properties>
				</Variable>
				<Variable Class="PlainVariable">
					<Id>1424847363671</Id>
					<Name><![CDATA[resultTest]]></Name>
					<X>90</X><Y>80</Y>
					<Label><X>10</X><Y>0</Y></Label>
					<PublicFlag>false</PublicFlag>
					<PresentationFlag>true</PresentationFlag>
					<ShowLabel>true</ShowLabel>
					<Properties SaveInSnapshot="true" Constant="false" AccessType="public" StaticVariable="false">
						<Type><![CDATA[String]]></Type>        
					</Properties>
				</Variable>
				<Variable Class="PlainVariable">
					<Id>1424847363673</Id>
					<Name><![CDATA[maxminWpm]]></Name>
					<X>480</X><Y>150</Y>
					<Label><X>10</X><Y>0</Y></Label>
					<PublicFlag>false</PublicFlag>
					<PresentationFlag>true</PresentationFlag>
					<ShowLabel>true</ShowLabel>
					<Properties SaveInSnapshot="true" Constant="false" AccessType="public" StaticVariable="false">
						<Type><![CDATA[String]]></Type>        
						<InitialValue Class="CodeValue">
							<Code><![CDATA["max"]]></Code>
						</InitialValue>
					</Properties>
				</Variable>
				<Variable Class="Parameter">
					<Id>1424847768570</Id>
					<Name><![CDATA[DecisionMethod]]></Name>
					<X>270</X><Y>-30</Y>
					<Label><X>10</X><Y>0</Y></Label>
					<PublicFlag>false</PublicFlag>
					<PresentationFlag>true</PresentationFlag>
					<ShowLabel>true</ShowLabel>
					<Properties SaveInSnapshot="true" ModificatorType="STATIC">
						<Type><![CDATA[int]]></Type>
						<UnitType><![CDATA[NONE]]></UnitType>
						<NumericType><![CDATA[double]]></NumericType>
						<SdArray>false</SdArray>
						<DefaultValue Class="CodeValue">
							<Code><![CDATA[1]]></Code>
						</DefaultValue>
						<ParameterEditor>
							<Id>1424847768568</Id>
							<EditorContolType>TEXT_BOX</EditorContolType>
							<MinSliderValue><![CDATA[0]]></MinSliderValue>
							<MaxSliderValue><![CDATA[100]]></MaxSliderValue>
							<DelimeterType>NO_DELIMETER</DelimeterType>
						</ParameterEditor>
					</Properties>                 
				</Variable>
				<Variable Class="CollectionVariable">
					<Id>1424847363654</Id>
					<Name><![CDATA[alternativesT]]></Name>
					<X>480</X><Y>70</Y>
					<Label><X>10</X><Y>0</Y></Label>
					<PublicFlag>false</PublicFlag>
					<PresentationFlag>true</PresentationFlag>
					<ShowLabel>true</ShowLabel>
					<Properties SaveInSnapshot="true" AccessType="public" StaticVariable="false">
						<CollectionClass><![CDATA[ArrayList]]></CollectionClass>
						<ElementClass><![CDATA[String]]></ElementClass>
						<ValueElementClass><![CDATA[String]]></ValueElementClass>
					</Properties>

				</Variable>
				<Variable Class="CollectionVariable">
					<Id>1424847363656</Id>
					<Name><![CDATA[criteriaT]]></Name>
					<X>480</X><Y>90</Y>
					<Label><X>10</X><Y>0</Y></Label>
					<PublicFlag>false</PublicFlag>
					<PresentationFlag>true</PresentationFlag>
					<ShowLabel>true</ShowLabel>
					<Properties SaveInSnapshot="true" AccessType="public" StaticVariable="false">
						<CollectionClass><![CDATA[ArrayList]]></CollectionClass>
						<ElementClass><![CDATA[String]]></ElementClass>
						<ValueElementClass><![CDATA[String]]></ValueElementClass>
					</Properties>

				</Variable>
				<Variable Class="CollectionVariable">
					<Id>1424847363658</Id>
					<Name><![CDATA[weightsT]]></Name>
					<X>480</X><Y>110</Y>
					<Label><X>10</X><Y>0</Y></Label>
					<PublicFlag>false</PublicFlag>
					<PresentationFlag>true</PresentationFlag>
					<ShowLabel>true</ShowLabel>
					<Properties SaveInSnapshot="true" AccessType="public" StaticVariable="false">
						<CollectionClass><![CDATA[ArrayList]]></CollectionClass>
						<ElementClass><![CDATA[Double]]></ElementClass>
						<ValueElementClass><![CDATA[String]]></ValueElementClass>
					</Properties>

				</Variable>
				<Variable Class="CollectionVariable">
					<Id>1424847488973</Id>
					<Name><![CDATA[maxminT]]></Name>
					<X>480</X><Y>130</Y>
					<Label><X>10</X><Y>0</Y></Label>
					<PublicFlag>false</PublicFlag>
					<PresentationFlag>true</PresentationFlag>
					<ShowLabel>true</ShowLabel>
					<Properties SaveInSnapshot="true" AccessType="public" StaticVariable="false">
						<CollectionClass><![CDATA[ArrayList]]></CollectionClass>
						<ElementClass><![CDATA[String]]></ElementClass>
						<ValueElementClass><![CDATA[String]]></ValueElementClass>
					</Properties>

				</Variable>
			</Variables>
			<StatechartElements>
				<StatechartElement Class="State" ParentState="ROOT_NODE">
					<Id>1424847167031</Id>
					<Name><![CDATA[clear]]></Name>
					<X>290</X><Y>160</Y>
					<Label><X>10</X><Y>10</Y></Label>
					<PublicFlag>false</PublicFlag>
					<PresentationFlag>true</PresentationFlag>
					<ShowLabel>true</ShowLabel>
					<Properties Width="100" Height="30">
						<EntryAction><![CDATA[clearUp();]]></EntryAction>
						<FillColor/>
					</Properties>
				</StatechartElement>
				<StatechartElement Class="State" ParentState="ROOT_NODE">
					<Id>1424847167033</Id>
					<Name><![CDATA[compute]]></Name>
					<X>290</X><Y>250</Y>
					<Label><X>10</X><Y>10</Y></Label>
					<PublicFlag>false</PublicFlag>
					<PresentationFlag>true</PresentationFlag>
					<ShowLabel>true</ShowLabel>
					<Properties Width="100" Height="30">
						<EntryAction><![CDATA[DecisonTest(DecisionMethod);
counterC = counterC + 1;]]></EntryAction>
						<FillColor/>
					</Properties>
				</StatechartElement>
				<StatechartElement Class="EntryPoint" ParentState="ROOT_NODE">
					<Id>1424847167035</Id>
					<Name><![CDATA[DMtest]]></Name>
					<X>340</X><Y>80</Y>
					<Label><X>10</X><Y>0</Y></Label>
					<PublicFlag>false</PublicFlag>
					<PresentationFlag>true</PresentationFlag>
					<ShowLabel>true</ShowLabel>
					<Points>
						<Point><X>0</X><Y>0</Y></Point>
						<Point><X>0</X><Y>80</Y></Point>
					</Points>
					<Properties Target="1424847167031">
					</Properties>	
				</StatechartElement>
				<StatechartElement Class="Transition" ParentState="ROOT_NODE">
					<Id>1424847167037</Id>
					<Name><![CDATA[transition1]]></Name>
					<X>320</X><Y>190</Y>
					<Label><X>10</X><Y>0</Y></Label>
					<PublicFlag>false</PublicFlag>
					<PresentationFlag>true</PresentationFlag>
					<ShowLabel>false</ShowLabel>
					<Points>
						<Point><X>0</X><Y>0</Y></Point>
						<Point><X>0</X><Y>60</Y></Point>
					</Points>
					<IconOffset>20.0</IconOffset>
					<Properties Source="1424847167031" Target="1424847167033" Trigger="timeout">
						<Timeout Class="CodeUnitValue">
							<Code><![CDATA[3]]></Code>
							<Unit Class="TimeUnits"><![CDATA[SECOND]]></Unit>
						</Timeout>
						<Condition><![CDATA[true]]></Condition>
						<Rate Class="CodeUnitValue">
							<Code><![CDATA[1]]></Code>
							<Unit Class="RateUnits"><![CDATA[PER_MINUTE]]></Unit>
						</Rate>
						<MessageType><![CDATA[Object]]></MessageType>
						<DefaultTransition>true</DefaultTransition>
						<FilterType><![CDATA[unconditionally]]></FilterType>
						<EqualsExpression><![CDATA["text"]]></EqualsExpression>
						<SatisfiesExpression><![CDATA[true]]></SatisfiesExpression>
					</Properties>	
				</StatechartElement>
				<StatechartElement Class="Transition" ParentState="ROOT_NODE">
					<Id>1424847167045</Id>
					<Name><![CDATA[transition4]]></Name>
					<X>370</X><Y>250</Y>
					<Label><X>10</X><Y>0</Y></Label>
					<PublicFlag>false</PublicFlag>
					<PresentationFlag>true</PresentationFlag>
					<ShowLabel>false</ShowLabel>
					<Points>
						<Point><X>0</X><Y>0</Y></Point>
						<Point><X>0</X><Y>-60</Y></Point>
					</Points>
					<IconOffset>20.0</IconOffset>
					<Properties Source="1424847167033" Target="1424847167031" Trigger="timeout">
						<Timeout Class="CodeUnitValue">
							<Code><![CDATA[3]]></Code>
							<Unit Class="TimeUnits"><![CDATA[SECOND]]></Unit>
						</Timeout>
						<Condition><![CDATA[true]]></Condition>
						<Rate Class="CodeUnitValue">
							<Code><![CDATA[1]]></Code>
							<Unit Class="RateUnits"><![CDATA[PER_MINUTE]]></Unit>
						</Rate>
						<MessageType><![CDATA[Object]]></MessageType>
						<DefaultTransition>true</DefaultTransition>
						<FilterType><![CDATA[unconditionally]]></FilterType>
						<EqualsExpression><![CDATA["text"]]></EqualsExpression>
						<SatisfiesExpression><![CDATA[true]]></SatisfiesExpression>
					</Properties>	
				</StatechartElement>
			</StatechartElements>
			<Functions>
				<Function AccessType="default" StaticFunction="false">
					<ReturnModificator>VOID</ReturnModificator>
					<ReturnType><![CDATA[double]]></ReturnType>
					<Id>1424847363660</Id>
					<Name><![CDATA[DecisonTest]]></Name>
					<X>90</X><Y>60</Y>
					<Label><X>10</X><Y>0</Y></Label>
					<PublicFlag>false</PublicFlag>
					<PresentationFlag>true</PresentationFlag>
					<ShowLabel>true</ShowLabel>
					<Parameter>
						<Name><![CDATA[methodDM]]></Name>
						<Type><![CDATA[int]]></Type>
					</Parameter>
					<Body><![CDATA[		double values [][] =  {{7, 9, 9, 8}, {8, 7, 8, 7}, {9, 6, 7, 12}, {6, 11, 8, 6}};
		
		double tresholds[][] = {{1, 2}, {2, 4}, {1, 2}, {2, 3}};
		
		alternativesT.add("Anna");
		alternativesT.add("Tom");
		alternativesT.add("Jack");
		alternativesT.add("Emma");
		
		
		
		criteriaT.add("Skills");
		criteriaT.add("Living abroad");
		criteriaT.add("Written test");
		criteriaT.add("Work experience");
		
		
		
		weightsT.add(0.1);
		weightsT.add(0.4);
		weightsT.add(0.3);
		weightsT.add(0.2);
		
		maxminT.add("max");
		maxminT.add("max");
		maxminT.add("max");
		maxminT.add("max");


switch (methodDM){
// Topsis
case 0:	resultTest = dM.generalTopsisDecision(alternativesT, criteriaT, weightsT, maxminT, values);

		break;
		
case 1:		
// Vikor Test
		resultTest = dM.generalVikorDecision(alternativesT, criteriaT, weightsT, maxminT, values);		
		break;
		
case 2:		
//Promethee Test
		
		resultTest = dM.generalPrometheeDecision(alternativesT, criteriaT, weightsT, maxminT, values, tresholds);
		break;

case 3:
//Wpm Test
		resultTest = dM.generalWpmDecision(alternativesT, criteriaT, weightsT, values, maxminWpm);
		break;
	
}	
		]]></Body>
				</Function>
				<Function AccessType="default" StaticFunction="false">
					<ReturnModificator>VOID</ReturnModificator>
					<ReturnType><![CDATA[double]]></ReturnType>
					<Id>1424847363669</Id>
					<Name><![CDATA[clearUp]]></Name>
					<X>180</X><Y>60</Y>
					<Label><X>10</X><Y>0</Y></Label>
					<PublicFlag>false</PublicFlag>
					<PresentationFlag>true</PresentationFlag>
					<ShowLabel>true</ShowLabel>
					<Body><![CDATA[alternativesT.clear();
criteriaT.clear();
weightsT.clear();
maxminT.clear();]]></Body>
				</Function>
			</Functions>
			<Connectivity>
				<ExcelFile>
					<Id>1424858417586</Id>
					<Name><![CDATA[excelFile]]></Name>
					<X>390</X><Y>-30</Y>
					<Label><X>10</X><Y>0</Y></Label>
					<PublicFlag>false</PublicFlag>
					<PresentationFlag>true</PresentationFlag>
					<ShowLabel>true</ShowLabel>
					<FileName><![CDATA[Test.xlsx]]></FileName>
					<SaveInSnapshot>false</SaveInSnapshot>
					<LoadOnStartup>true</LoadOnStartup>
					<SaveOnDispose>true</SaveOnDispose>
				</ExcelFile>
			</Connectivity>
			<AgentLinks>
				<AgentLink>
					<Id>1424846853379</Id>
					<Name><![CDATA[connections]]></Name>
					<X>50</X><Y>-50</Y>
					<Label><X>15</X><Y>0</Y></Label>
					<PublicFlag>false</PublicFlag>
					<PresentationFlag>true</PresentationFlag>
					<ShowLabel>true</ShowLabel>
					<HandleReceiveInConnections>false</HandleReceiveInConnections>
					<AgentLinkType>COLLECTION_OF_LINKS</AgentLinkType>
					<AgentLinkBidirectional>true</AgentLinkBidirectional>
					<MessageType><![CDATA[Object]]></MessageType>
					<StatechartReference>
						<PackageName><![CDATA[dmtest]]></PackageName>
						<ClassName><![CDATA[Main]]></ClassName>
						<ItemName><![CDATA[DMtest]]></ItemName>
					</StatechartReference>
					<LineStyle>SOLID</LineStyle>
					<LineWidth>1</LineWidth>
					<LineColor>-16777216</LineColor>
					<LineZOrder>UNDER_AGENTS</LineZOrder>
					<LineArrow>NONE</LineArrow>
					<LineArrowPosition>END</LineArrowPosition>
				</AgentLink>
			</AgentLinks>

			<EmbeddedObjects>
				<EmbeddedObject>
					<Id>1424847529503</Id>
					<Name><![CDATA[dM]]></Name>
					<X>230</X><Y>-30</Y>
					<Label><X>-10</X><Y>-25</Y></Label>
					<PublicFlag>false</PublicFlag>
					<PresentationFlag>true</PresentationFlag>
					<ShowLabel>true</ShowLabel>
					<ActiveObjectClass>
						<PackageName><![CDATA[dmtest]]></PackageName>
						<ClassName><![CDATA[DMM]]></ClassName>
					</ActiveObjectClass>
					<GenericParameterSubstitute>
						<GenericParameterSubstituteReference>
							<PackageName><![CDATA[dmtest]]></PackageName>
							<ClassName><![CDATA[DMM]]></ClassName>
							<ItemName><![CDATA[1424846869736]]></ItemName>
						</GenericParameterSubstituteReference>
					</GenericParameterSubstitute>
					<Parameters>
					</Parameters>
					<ReplicationFlag>false</ReplicationFlag>
					<Replication Class="CodeValue">
						<Code><![CDATA[100]]></Code>
					</Replication>
					<CollectionType>ARRAY_LIST_BASED</CollectionType>
					<InEnvironment>true</InEnvironment>	
					<InitialSpeedCode Class="CodeUnitValue">
						<Code><![CDATA[10]]></Code>
						<Unit Class="SpeedUnits"><![CDATA[MPS]]></Unit>
					</InitialSpeedCode>
					<InitialLocationType>AT_ANIMATION_POSITION</InitialLocationType>
					<XCode Class="CodeValue">
						<Code><![CDATA[0]]></Code>
					</XCode>
					<YCode Class="CodeValue">
						<Code><![CDATA[0]]></Code>
					</YCode>
					<ZCode Class="CodeValue">
						<Code><![CDATA[0]]></Code>
					</ZCode>
					<ColumnCode Class="CodeValue">
						<Code><![CDATA[0]]></Code>
					</ColumnCode>
					<RowCode Class="CodeValue">
						<Code><![CDATA[0]]></Code>
					</RowCode>
					<LatitudeCode Class="CodeValue">
						<Code><![CDATA[0]]></Code>
					</LatitudeCode>
					<LongitudeCode Class="CodeValue">
						<Code><![CDATA[0]]></Code>
					</LongitudeCode>
					<LocationNameCode Class="CodeValue">
						<Code><![CDATA[""]]></Code>
					</LocationNameCode>
					<InitializationType>SPECIFIED_NUMBER</InitializationType>
					<InitializationDatabaseTableQuery>
						<TableReference>
						</TableReference>
					</InitializationDatabaseTableQuery>
					<InitializationDatabaseType>ONE_AGENT_PER_DATABASE_RECORD</InitializationDatabaseType>
					<QuantityColumn>
					</QuantityColumn>
				</EmbeddedObject>
			</EmbeddedObjects>


		</ActiveObjectClass>
		<!--   =========   Active Object Class   ========  -->
		<ActiveObjectClass>
			<Id>1424846869743</Id>
			<Name><![CDATA[DMM]]></Name>
			<ClientAreaTopLeft><X>0</X><Y>0</Y></ClientAreaTopLeft>
			<PresentationTopGroupPersistent>true</PresentationTopGroupPersistent>
			<IconTopGroupPersistent>true</IconTopGroupPersistent>
			<Generic>false</Generic>
			<GenericParameter>
				<Id>1424846869736</Id>
				<Name><![CDATA[1424846869736]]></Name>
				<GenericParameterValue Class="CodeValue">
					<Code><![CDATA[T extends Agent]]></Code>
				</GenericParameterValue>
				<GenericParameterLabel><![CDATA[Generic parameter:]]></GenericParameterLabel>
			</GenericParameter>
			<FlowChartsUsage>ENTITY</FlowChartsUsage>
			<SamplesToKeep>100</SamplesToKeep>
			<LimitNumberOfArrayElements>false</LimitNumberOfArrayElements>
			<ElementsLimitValue>100</ElementsLimitValue>
			<MakeDefaultViewArea>true</MakeDefaultViewArea>
			<SceneGridColor/>
			<SceneBackgroundColor/>
			<AgentProperties>
	 			<SpaceType>CONTINUOUS</SpaceType>			
				<EnvironmentDefinesInitialLocation>true</EnvironmentDefinesInitialLocation>
				<RotateAnimationTowardsMovement>true</RotateAnimationTowardsMovement>
				<RotateAnimationVertically>false</RotateAnimationVertically>
				<VelocityCode Class="CodeUnitValue">
					<Code><![CDATA[10]]></Code>
					<Unit Class="SpeedUnits"><![CDATA[MPS]]></Unit>
				</VelocityCode>
			</AgentProperties>
			<EnvironmentProperties>
					<EnableSteps>false</EnableSteps>
					<StepDurationCode Class="CodeUnitValue">
						<Code><![CDATA[1.0]]></Code>
						<Unit Class="TimeUnits"><![CDATA[SECOND]]></Unit>
					</StepDurationCode>
					<SpaceType>CONTINUOUS</SpaceType>
					<WidthCode><![CDATA[500]]></WidthCode>
					<HeightCode><![CDATA[500]]></HeightCode>
					<ZHeightCode><![CDATA[0]]></ZHeightCode>
					<ColumnsCountCode><![CDATA[100]]></ColumnsCountCode>
					<RowsCountCode><![CDATA[100]]></RowsCountCode>
					<NeigborhoodType>MOORE</NeigborhoodType>
					<LayoutType>USER_DEF</LayoutType>
					<LayoutTypeApplyOnStartup>true</LayoutTypeApplyOnStartup>
					<NetworkType>USER_DEF</NetworkType>
					<NetworkTypeApplyOnStartup>true</NetworkTypeApplyOnStartup>
					<ConnectionsPerAgentCode><![CDATA[2]]></ConnectionsPerAgentCode>
					<ConnectionsRangeCode><![CDATA[50]]></ConnectionsRangeCode>
					<NeighborLinkFractionCode><![CDATA[0.95]]></NeighborLinkFractionCode>
					<MCode><![CDATA[10]]></MCode>
			</EnvironmentProperties>
			<DatasetsCreationProperties>
				<AutoCreate>true</AutoCreate>
					<OccurrenceAtTime>true</OccurrenceAtTime>
					<OccurrenceDate>1423296000000</OccurrenceDate>
					<OccurrenceTime Class="CodeUnitValue">
						<Code><![CDATA[0]]></Code>
						<Unit Class="TimeUnits"><![CDATA[MINUTE]]></Unit>
					</OccurrenceTime>
					<RecurrenceCode Class="CodeUnitValue">
						<Code><![CDATA[1]]></Code>
						<Unit Class="TimeUnits"><![CDATA[MINUTE]]></Unit>
					</RecurrenceCode>
			</DatasetsCreationProperties>
			<ScaleRuler>
				<Id>1424846869738</Id>
				<Name><![CDATA[scale]]></Name>
				<X>0</X><Y>-150</Y>
				<PublicFlag>false</PublicFlag>
				<PresentationFlag>false</PresentationFlag>
				<ShowLabel>false</ShowLabel>
				<DrawMode>SHAPE_DRAW_2D3D</DrawMode>
				<Length>100</Length>
				<Rotation>0</Rotation>
				<ScaleType>BASED_ON_LENGTH</ScaleType>
				<ModelLength>10</ModelLength>
				<LengthUnits>METER</LengthUnits>
				<Scale>10</Scale>
				<InheritedFromParentAgentType>true</InheritedFromParentAgentType>
			</ScaleRuler>
			<ConnectionsId>1424846869826</ConnectionsId>
			<Functions>
				<Function AccessType="public" StaticFunction="true">
					<ReturnModificator>RETURNS_VALUE</ReturnModificator>
					<ReturnType><![CDATA[String]]></ReturnType>
					<Id>1424846869773</Id>
					<Name><![CDATA[generalTopsisDecision]]></Name>
					<X>120</X><Y>90</Y>
					<Label><X>10</X><Y>0</Y></Label>
					<PublicFlag>false</PublicFlag>
					<PresentationFlag>true</PresentationFlag>
					<ShowLabel>true</ShowLabel>
					<Parameter>
						<Name><![CDATA[alternatives]]></Name>
						<Type><![CDATA[ArrayList<String>]]></Type>
					</Parameter>
					<Parameter>
						<Name><![CDATA[criteria]]></Name>
						<Type><![CDATA[ArrayList<String>]]></Type>
					</Parameter>
					<Parameter>
						<Name><![CDATA[weights]]></Name>
						<Type><![CDATA[ArrayList<Double>]]></Type>
					</Parameter>
					<Parameter>
						<Name><![CDATA[maxmin]]></Name>
						<Type><![CDATA[ArrayList<String>]]></Type>
					</Parameter>
					<Parameter>
						<Name><![CDATA[values]]></Name>
						<Type><![CDATA[double[][]]]></Type>
					</Parameter>
					<Body><![CDATA[String result = "";

IDecision top = new Topsis(alternatives, criteria, weights, maxmin);
result = top.computeAndReturnResult(values);

return result;]]></Body>
				</Function>
				<Function AccessType="public" StaticFunction="true">
					<ReturnModificator>RETURNS_VALUE</ReturnModificator>
					<ReturnType><![CDATA[String]]></ReturnType>
					<Id>1424846869775</Id>
					<Name><![CDATA[generalVikorDecision]]></Name>
					<X>120</X><Y>110</Y>
					<Label><X>10</X><Y>0</Y></Label>
					<PublicFlag>false</PublicFlag>
					<PresentationFlag>true</PresentationFlag>
					<ShowLabel>true</ShowLabel>
					<Parameter>
						<Name><![CDATA[alternatives]]></Name>
						<Type><![CDATA[ArrayList<String>]]></Type>
					</Parameter>
					<Parameter>
						<Name><![CDATA[criteria]]></Name>
						<Type><![CDATA[ArrayList<String>]]></Type>
					</Parameter>
					<Parameter>
						<Name><![CDATA[weights]]></Name>
						<Type><![CDATA[ArrayList<Double>]]></Type>
					</Parameter>
					<Parameter>
						<Name><![CDATA[maxmin]]></Name>
						<Type><![CDATA[ArrayList<String>]]></Type>
					</Parameter>
					<Parameter>
						<Name><![CDATA[values]]></Name>
						<Type><![CDATA[double[][]]]></Type>
					</Parameter>
					<Body><![CDATA[String result = "";
IDecision vik = new Vikor(alternatives, criteria, weights, maxmin);
result = vik.computeAndReturnResult(values);
return result;]]></Body>
				</Function>
				<Function AccessType="public" StaticFunction="true">
					<ReturnModificator>RETURNS_VALUE</ReturnModificator>
					<ReturnType><![CDATA[String]]></ReturnType>
					<Id>1424846869777</Id>
					<Name><![CDATA[generalPrometheeDecision]]></Name>
					<X>270</X><Y>110</Y>
					<Label><X>10</X><Y>0</Y></Label>
					<PublicFlag>false</PublicFlag>
					<PresentationFlag>true</PresentationFlag>
					<ShowLabel>true</ShowLabel>
					<Parameter>
						<Name><![CDATA[alternatives]]></Name>
						<Type><![CDATA[ArrayList<String>]]></Type>
					</Parameter>
					<Parameter>
						<Name><![CDATA[criteria]]></Name>
						<Type><![CDATA[ArrayList<String>]]></Type>
					</Parameter>
					<Parameter>
						<Name><![CDATA[weights]]></Name>
						<Type><![CDATA[ArrayList<Double>]]></Type>
					</Parameter>
					<Parameter>
						<Name><![CDATA[maxmin]]></Name>
						<Type><![CDATA[ArrayList<String>]]></Type>
					</Parameter>
					<Parameter>
						<Name><![CDATA[tresholds]]></Name>
						<Type><![CDATA[double[][]]]></Type>
					</Parameter>
					<Parameter>
						<Name><![CDATA[values]]></Name>
						<Type><![CDATA[double[][]]]></Type>
					</Parameter>
					<Body><![CDATA[String result = "";
IDecision prom = new Promethee(alternatives, criteria, weights, tresholds, maxmin);
result = prom.computeAndReturnResult(values);
return result;]]></Body>
				</Function>
				<Function AccessType="public" StaticFunction="true">
					<ReturnModificator>RETURNS_VALUE</ReturnModificator>
					<ReturnType><![CDATA[String]]></ReturnType>
					<Id>1424846869781</Id>
					<Name><![CDATA[generalWpmDecision]]></Name>
					<X>270</X><Y>90</Y>
					<Label><X>10</X><Y>0</Y></Label>
					<PublicFlag>false</PublicFlag>
					<PresentationFlag>true</PresentationFlag>
					<ShowLabel>true</ShowLabel>
					<Parameter>
						<Name><![CDATA[alternatives]]></Name>
						<Type><![CDATA[ArrayList<String>]]></Type>
					</Parameter>
					<Parameter>
						<Name><![CDATA[criteria]]></Name>
						<Type><![CDATA[ArrayList<String>]]></Type>
					</Parameter>
					<Parameter>
						<Name><![CDATA[weights]]></Name>
						<Type><![CDATA[ArrayList<Double>]]></Type>
					</Parameter>
					<Parameter>
						<Name><![CDATA[values]]></Name>
						<Type><![CDATA[double[][]]]></Type>
					</Parameter>
					<Parameter>
						<Name><![CDATA[maxmin]]></Name>
						<Type><![CDATA[String]]></Type>
					</Parameter>
					<Body><![CDATA[String result = "";
IDecision wpm = new Wpm(alternatives, criteria, weights, maxmin);
result = wpm.computeAndReturnResult(values);
return result;]]></Body>
				</Function>
			</Functions>
			<AgentLinks>
				<AgentLink>
					<Id>1424846869826</Id>
					<Name><![CDATA[connections]]></Name>
					<X>50</X><Y>-50</Y>
					<Label><X>15</X><Y>0</Y></Label>
					<PublicFlag>false</PublicFlag>
					<PresentationFlag>true</PresentationFlag>
					<ShowLabel>true</ShowLabel>
					<HandleReceiveInConnections>false</HandleReceiveInConnections>
					<AgentLinkType>COLLECTION_OF_LINKS</AgentLinkType>
					<AgentLinkBidirectional>true</AgentLinkBidirectional>
					<MessageType><![CDATA[Object]]></MessageType>
					<LineStyle>SOLID</LineStyle>
					<LineWidth>1</LineWidth>
					<LineColor>-16777216</LineColor>
					<LineZOrder>UNDER_AGENTS</LineZOrder>
					<LineArrow>NONE</LineArrow>
					<LineArrowPosition>END</LineArrowPosition>
				</AgentLink>
			</AgentLinks>

			<ContainerLinks>
				<ContainerLink>
					<Id>1424847530267</Id>
					<Name><![CDATA[main]]></Name>
					<X>50</X><Y>-100</Y>
					<Label><X>10</X><Y>0</Y></Label>
					<PublicFlag>false</PublicFlag>
					<PresentationFlag>true</PresentationFlag>
					<ShowLabel>true</ShowLabel>
					<ActiveObjectClass>
						<PackageName><![CDATA[dmtest]]></PackageName>
						<ClassName><![CDATA[Main]]></ClassName>
					</ActiveObjectClass>
				</ContainerLink>
			</ContainerLinks>

			<Shapes>
				<Group>
					<Id>1424872657934</Id>
					<Name><![CDATA[group]]></Name>
					<X>290</X><Y>100</Y>
					<Label><X>10</X><Y>0</Y></Label>
					<PublicFlag>true</PublicFlag>
					<PresentationFlag>true</PresentationFlag>
					<ShowLabel>false</ShowLabel>
					<DrawMode>SHAPE_DRAW_2D</DrawMode>
					<AsObject>true</AsObject>
					<EmbeddedIcon>false</EmbeddedIcon>
					<Z>0</Z>
					<Rotation>0.0</Rotation>

			<Shapes>
				<RoundedRectangle>
					<Id>1424846869789</Id>
					<Name><![CDATA[roundRectangle3]]></Name>
					<X>-230</X><Y>-30</Y>
					<Label><X>10</X><Y>10</Y></Label>
					<PublicFlag>true</PublicFlag>
					<PresentationFlag>true</PresentationFlag>
					<ShowLabel>false</ShowLabel>
					<DrawMode>SHAPE_DRAW_2D</DrawMode>
					<AsObject>true</AsObject>
					<EmbeddedIcon>false</EmbeddedIcon>
					<Z>0</Z>
					<ZHeight>10</ZHeight>
					<LineWidth>1</LineWidth>
					<LineColor>-16777216</LineColor>
					<LineMaterial>null</LineMaterial>
					<LineStyle>SOLID</LineStyle>
					<Width>460</Width>
					<Height>60</Height>
					<Rotation>0.0</Rotation>
					<FillColor>-1</FillColor>
					<FillMaterial>null</FillMaterial>
					<ArcRadius>10</ArcRadius>
				</RoundedRectangle>
			</Shapes>

				</Group>
			</Shapes>

		</ActiveObjectClass>
	</ActiveObjectClasses>	
	<DifferentialEquationsMethod>EULER</DifferentialEquationsMethod>
	<MixedEquationsMethod>RK45_NEWTON</MixedEquationsMethod>
	<AlgebraicEquationsMethod>MODIFIED_NEWTON</AlgebraicEquationsMethod>
	<AbsoluteAccuracy>1.0E-5</AbsoluteAccuracy>
	<FixedTimeStep>0.001</FixedTimeStep>
	<RelativeAccuracy>1.0E-5</RelativeAccuracy>
	<TimeAccuracy>1.0E-5</TimeAccuracy>
	<Database>
		<Logging>false</Logging>
		<AutoExport>false</AutoExport>
		<ImportSettings>
		</ImportSettings>
		<ExportSettings>
			<ExportExcelFilePath><![CDATA[]]></ExportExcelFilePath>
		</ExportSettings>
	</Database>	
	<Experiments>	
		<!--   =========   Simulation Experiment   ========  -->
		<SimulationExperiment ActiveObjectClassId="1424846853383">
			<Id>1424846853426</Id>
			<Name><![CDATA[Simulation]]></Name>
			<ClientAreaTopLeft><X>0</X><Y>0</Y></ClientAreaTopLeft>
			<PresentationTopGroupPersistent>true</PresentationTopGroupPersistent>
			<IconTopGroupPersistent>true</IconTopGroupPersistent>
			<Frame>
				<X>0</X>
				<Y>0</Y>
				<Width>1000</Width>
				<Height>600</Height>
				<Maximized>false</Maximized>
				<CloseConfirmation>true</CloseConfirmation>
			</Frame>
			<CommandLineArguments><![CDATA[]]></CommandLineArguments>
			<MaximumMemory>512</MaximumMemory>
			<RandomNumberGenerationType>fixedSeed</RandomNumberGenerationType>
			<CustomGeneratorCode>new Random()</CustomGeneratorCode>
			<AfterSimulationRunCode><![CDATA[String DecisionMethod = "";

switch (DecisionMethodRadio.getValue()){
case 0: DecisionMethod = "Topsis";
		break;
case 1: DecisionMethod = "Vikor";
		break;
case 2: DecisionMethod = "Promethee";
		break;
case 3: DecisionMethod = "Wpm";
		break;
		}


root.excelFile.setCellValue(getRunTimeSeconds(), DecisionMethod, 1 + getExperiment().getRunCount(), 1);

if(getExperiment().getRunCount()<(editbox.getIntValue()-1)){
getExperiment().stop();
getExperiment().run();
}
else{
getExperiment().close();
}


]]></AfterSimulationRunCode>
			<SeedValue>1</SeedValue>
			<SelectionModeForSimultaneousEvents>LIFO</SelectionModeForSimultaneousEvents>
			<VmArgs><![CDATA[]]></VmArgs>
			<LoadRootFromSnapshot>false</LoadRootFromSnapshot>
			<SnapshotFile></SnapshotFile>

			<Shapes>
				<RoundedRectangle>
					<Id>1424868891225</Id>
					<Name><![CDATA[roundRectangle]]></Name>
					<X>0</X><Y>0</Y>
					<Label><X>10</X><Y>10</Y></Label>
					<PublicFlag>true</PublicFlag>
					<PresentationFlag>true</PresentationFlag>
					<ShowLabel>false</ShowLabel>
					<DrawMode>SHAPE_DRAW_2D</DrawMode>
					<AsObject>true</AsObject>
					<EmbeddedIcon>false</EmbeddedIcon>
					<Z>0</Z>
					<ZHeight>10</ZHeight>
					<LineWidth>1</LineWidth>
					<LineColor>-16777216</LineColor>
					<LineMaterial>null</LineMaterial>
					<LineStyle>SOLID</LineStyle>
					<Width>880</Width>
					<Height>310</Height>
					<Rotation>0.0</Rotation>
					<FillColor>-1</FillColor>
					<FillMaterial>null</FillMaterial>
					<ArcRadius>10</ArcRadius>
				</RoundedRectangle>
				<Text>
					<Id>1424846853427</Id>
					<Name><![CDATA[text]]></Name>
					<X>50</X><Y>70</Y>
					<Label><X>10</X><Y>0</Y></Label>
					<PublicFlag>true</PublicFlag>
					<PresentationFlag>true</PresentationFlag>
					<ShowLabel>false</ShowLabel>
					<DrawMode>SHAPE_DRAW_2D3D</DrawMode>
					<AsObject>true</AsObject>
					<EmbeddedIcon>false</EmbeddedIcon>
					<Z>0</Z>
					<Rotation>0.0</Rotation>
					<Color>-12490271</Color>
					<Text><![CDATA[DMTest]]></Text>
					<Font>
						<Name>SansSerif</Name>
						<Size>24</Size>
						<Style>0</Style>
					</Font>
					<Alignment>LEFT</Alignment>
				</Text>
				<Text>
					<Id>1424869036630</Id>
					<Name><![CDATA[text2]]></Name>
					<X>210</X><Y>100</Y>
					<Label><X>0</X><Y>-10</Y></Label>
					<PublicFlag>true</PublicFlag>
					<PresentationFlag>true</PresentationFlag>
					<ShowLabel>false</ShowLabel>
					<DrawMode>SHAPE_DRAW_2D</DrawMode>
					<AsObject>true</AsObject>
					<EmbeddedIcon>false</EmbeddedIcon>
					<Z>0</Z>
					<Rotation>0.0</Rotation>
					<Color>-16777216</Color>
					<Text><![CDATA[Decision-making]]></Text>
					<Font>
						<Name>SansSerif</Name>
						<Size>16</Size>
						<Style>1</Style>
					</Font>
					<Alignment>LEFT</Alignment>
				</Text>
				<Text>
					<Id>1424868914492</Id>
					<Name><![CDATA[text1]]></Name>
					<X>420</X><Y>100</Y>
					<Label><X>0</X><Y>-10</Y></Label>
					<PublicFlag>true</PublicFlag>
					<PresentationFlag>true</PresentationFlag>
					<ShowLabel>false</ShowLabel>
					<DrawMode>SHAPE_DRAW_2D</DrawMode>
					<AsObject>true</AsObject>
					<EmbeddedIcon>false</EmbeddedIcon>
					<Z>0</Z>
					<Rotation>0.0</Rotation>
					<Color>-16777216</Color>
					<Text><![CDATA[Number of experiments]]></Text>
					<Font>
						<Name>SansSerif</Name>
						<Size>16</Size>
						<Style>1</Style>
					</Font>
					<Alignment>LEFT</Alignment>
				</Text>
			</Shapes>
			<Controls>
				<Control Type="Button">
				 	<EmbeddedIcon>false</EmbeddedIcon>				
					<Id>1424846853428</Id>
					<Name><![CDATA[button]]></Name>
					<X>40</X><Y>110</Y>
					<Label><X>10</X><Y>0</Y></Label>
					<PublicFlag>true</PublicFlag>
					<PresentationFlag>true</PresentationFlag>
					<ShowLabel>false</ShowLabel>
					<BasicProperties Width="100" Height="30" 
				AsObject="true">
                        <EmbeddedIcon>false</EmbeddedIcon>				
						<FillColor/>
						<TextColor/>
						<Enabled>true</Enabled>
						<ActionCode><![CDATA[if ( getState() == IDLE )
	run();
getPresentation().setPresentable( getEngine().getRoot() );]]></ActionCode>
					</BasicProperties>
					<ExtendedProperties>
						<Font Name="Dialog" Size="11" Style="0"/>
						<LabelText><![CDATA[Run]]></LabelText>
						<LabelCode><![CDATA[getState() == IDLE ?
	"Run" :
	"Top level agent"]]></LabelCode>
					</ExtendedProperties>
				</Control>
				<Control Type="RadioButtons">
				 	<EmbeddedIcon>false</EmbeddedIcon>				
					<Id>1424859485960</Id>
					<Name><![CDATA[DecisionMethodRadio]]></Name>
					<X>210</X><Y>130</Y>
					<Label><X>0</X><Y>-10</Y></Label>
					<PublicFlag>true</PublicFlag>
					<PresentationFlag>true</PresentationFlag>
					<ShowLabel>false</ShowLabel>
					<BasicProperties Width="90" Height="100" 
				AsObject="true">
                        <EmbeddedIcon>false</EmbeddedIcon>				
						<FillColor/>
						<TextColor/>
						<Enabled>true</Enabled>
					</BasicProperties>
					<ExtendedProperties>
						<Font Name="Dialog" Size="11" Style="0"/>
						<DefaultValueCode><![CDATA[0]]></DefaultValueCode>
						<Orientation>VERTICAL</Orientation>
						<Button><![CDATA[Topsis]]></Button>
						<Button><![CDATA[Vikor]]></Button>
						<Button><![CDATA[Promethee]]></Button>
						<Button><![CDATA[WPM]]></Button>
						<LinkTo>false</LinkTo>
						<Link>DecisonMethod</Link>
					</ExtendedProperties>
				</Control>
				<Control Type="EditBox">
				 	<EmbeddedIcon>false</EmbeddedIcon>				
					<Id>1424867372209</Id>
					<Name><![CDATA[editbox]]></Name>
					<X>440</X><Y>140</Y>
					<Label><X>0</X><Y>-10</Y></Label>
					<PublicFlag>true</PublicFlag>
					<PresentationFlag>true</PresentationFlag>
					<ShowLabel>false</ShowLabel>
					<BasicProperties Width="100" Height="30" 
				AsObject="true">
                        <EmbeddedIcon>false</EmbeddedIcon>				
						<FillColor/>
						<TextColor/>
						<Enabled>true</Enabled>
					</BasicProperties>
					<ExtendedProperties>
						<Font Name="Dialog" Size="11" Style="0"/>
						<LinkTo>false</LinkTo>
					</ExtendedProperties>
				</Control>
			</Controls>

			<Parameters>			
				<Parameter>
					<ParameterName><![CDATA[DecisionMethod]]></ParameterName>
					<ParameterValue Class="CodeValue">
						<Code><![CDATA[DecisionMethodRadio.getValue()]]></Code>
					</ParameterValue>
				</Parameter>
			</Parameters>			
			<PresentationProperties 
				EnableAdaptiveFrameManagement="true" 
				EnableAntiAliasing="true"
				EnableEnhancedModelElementsAnimation="true"
				EnablePanning="true"
				ToolbarCustomizableAtRuntime="true"
				EnableZoom="true">
				<ExecutionMode><![CDATA[virtualTime]]></ExecutionMode>
				<CpuRatio><![CDATA[ratio_1_2]]></CpuRatio>	        
				<Title><![CDATA[DMTest : Simulation]]></Title>	
				<FramesPerSecond><![CDATA[20.0]]></FramesPerSecond>
				<RealTimeScale>1.0</RealTimeScale>
				<UIProperty Name="Experiment Progress" Value="false"/>
				<UIProperty Name="Simulation Progress" Value="true"/>
				<UIProperty Name="Statusbar Events Per Second" Value="false"/>
				<UIProperty Name="Statusbar Frames Per Second" Value="false"/>
				<UIProperty Name="Statusbar Memory" Value="true"/>
				<UIProperty Name="Statusbar Model Date" Value="true"/>
				<UIProperty Name="Statusbar Model Step" Value="false"/>
				<UIProperty Name="Statusbar Model Time" Value="true"/>
				<UIProperty Name="Statusbar Real Time Of Simulation" Value="true"/>
				<UIProperty Name="Statusbar Status" Value="true"/>
				<UIProperty Name="Toolbar Animation setup" Value="false"/>
				<UIProperty Name="Toolbar Execution control" Value="true"/>
				<UIProperty Name="Toolbar File" Value="false"/>
				<UIProperty Name="Toolbar Model navigation" Value="true"/>
				<UIProperty Name="Toolbar Time scale setup" Value="true"/>
				<UIProperty Name="Toolbar View" Value="false"/>
			</PresentationProperties>
			<ModelTimeProperties>
				<StopOption><![CDATA[Stop at specified time]]></StopOption>
				<InitialDate><![CDATA[1424822400000]]></InitialDate>	
				<InitialTime><![CDATA[0.0]]></InitialTime>	
				<FinalDate><![CDATA[1427414400000]]></FinalDate>	
				<FinalTime><![CDATA[2592000.0]]></FinalTime>	
			</ModelTimeProperties>
		</SimulationExperiment>	
	</Experiments>
	<JavaClasses>
		<!--   =========   Java Class   ========  -->
		<JavaClass>
			<Id>1424846908265</Id>
			<Name><![CDATA[DecisionMethod]]></Name>
			<Text><![CDATA[/**
 * DecisionMethod
 */	
import java.util.List;


public class DecisionMethod {

	protected List<String> criteria;
	protected List<String> alternatives;
	protected List<Double> weights;
	protected double values[][];
	protected String result;
	protected List<String> listOfResults;
	
	
	@Override
	public String toString() {
		return super.toString();
	}

	/**
	 * This number is here for model snapshot storing purpose<br>
	 * It needs to be changed when this class gets changed
	 */ 
	private static final long serialVersionUID = 1L;

}]]></Text>
		</JavaClass>
		<!--   =========   Java Class   ========  -->
		<JavaClass>
			<Id>1424846908282</Id>
			<Name><![CDATA[IDecision]]></Name>
			<Text><![CDATA[public interface IDecision
{
	String computeAndReturnResult(double[][] values);
	String computeAndReturnResult();
	void computeOnly();
	
	String returnBestAlternative();
	List<String> returnSortedAlternativesResult();
	
	void setAlternatives(List<String> alternatives);
	void setValues(double[][] values);
	void setCriteria(List<String> criteria);
	void setWeights(List<Double> weights);
	
	
}]]></Text>
		</JavaClass>
		<!--   =========   Java Class   ========  -->
		<JavaClass>
			<Id>1430219286741</Id>
			<Name><![CDATA[Promethee]]></Name>
			<Text><![CDATA[import java.util.List;
import java.util.ArrayList;

/**
 * Promethee
 */	

public class Promethee extends DecisionMethod implements IDecision{

	
	// --------------------------------//

	private List<double[][]> listOfUniMatrices;
	private double PositiveGlobalFlows[][];
	private double NegativeGlobalFlows[][];
	private double TotalGlobalFlows[][];
	private String result;
	private double Tresholds[][];
	private List<String> maxmin;

	// -------------------------------//


	public Promethee(List<String> alternatives, List<String> criteria, List<Double> weights, double tresholds[][], List<String> maxmin){
		this.alternatives = alternatives;
		this.criteria = criteria;
		this.weights = weights;		
		this.Tresholds = tresholds;
		this.maxmin = maxmin;
		PositiveGlobalFlows = new double[alternatives.size()][criteria.size()];
		NegativeGlobalFlows = new double[alternatives.size()][criteria.size()];
		TotalGlobalFlows = new double[alternatives.size()][3];
	}
	
	public String computeAndReturnResult(double values[][]){														
		
		// Verify that weights add up to 1	
		double sumOfWeights = 0;	
		
		for(double w : weights){
			sumOfWeights = sumOfWeights + w;
		}
		// If weights are wrong, don't compute
		if(sumOfWeights != 1){
			result = "Sum of weights != 1. Adjust the weights";
			return result;
		}
			
		// If weights are OK (sum = 1), compute
		
		else {	
					listOfUniMatrices = new ArrayList<>();
					// Calculation of unicriteria matrices
					for ( int i =0; i < values[0].length;i++){														// for each column (criteria)
						double uniCriteriaMatrix[][] = new double[values.length][values.length];                    // Creates UNI matrix of coresponding criteria (number of alternatives x number of alternatives)
							for (int columns = 0; columns < (values[0].length );columns++){								
								for(int rows=0; rows < values.length; rows++){												// For every row (alternative)
					
								if(maxmin.get(i) == "min"){       // minimalization									// Evaluate max/min of criterion
									
										if(values[rows][i] >= values[columns][i]){										
										uniCriteriaMatrix[rows][columns] = 0;
									}
									else {
										if(Math.abs(((values[rows][i]) - (values[columns][i]))) >=  ( Tresholds[i][1])){		// Bigger difference than p-treshold value
											uniCriteriaMatrix[rows][columns] = 1;									
										}
										else {
											if(Math.abs((values[rows][i]) - (values[columns][i])) <= (Tresholds[i][0])){
												uniCriteriaMatrix[rows][columns] = 0;
											}
											else{
												uniCriteriaMatrix[rows][columns] = ((((Math.abs((values[rows][i] - values[columns][i]))) - (Tresholds[i][0])) / ((Tresholds[i][1] - Tresholds[i][0]))));
											}
										}
										
									}
								}
	
								else{                        // maximalization
									
									if(values[rows][i] <= values[columns][i]){															
										uniCriteriaMatrix[rows][columns] = 0;
									}
									else{
										if((Math.abs(values[columns][i] - values[rows][i])) >= (Tresholds[i][1])){
											uniCriteriaMatrix[rows][columns] = 1;											
										}
										else {
											if((Math.abs(values[columns][i] - values[rows][i])) <= (Tresholds[i][0])){
												uniCriteriaMatrix[rows][columns] = 0;											
											}
											else {
												uniCriteriaMatrix[rows][columns] = ((((Math.abs((values[rows][i] - (values[columns][i]))) - (Tresholds[i][0])) / ((Tresholds[i][1]) - Tresholds[i][0]))));
											}												
										}
									}
									
								}
								
							}
						}				
						
						// Save and hand over coresponding matrix for flows calculation
					listOfUniMatrices.add(uniCriteriaMatrix);
					computeGlobalFlows(uniCriteriaMatrix, i);				
					}			
					int positionOfResult = computeTotalGlobalFlows();
					result = alternatives.get(positionOfResult);
					
					return result;	
				}
	}			
				private int computeTotalGlobalFlows() {
	
																														
					for (int rows = 0; rows < PositiveGlobalFlows.length; rows++ ){
						
						double sum = 0;
						for (int columns = 0; columns < PositiveGlobalFlows[0].length; columns++){																			
							sum += PositiveGlobalFlows[rows][columns];								
						}
						TotalGlobalFlows[rows][0] = sum;
						sum = 0;						
					}				
					for (int rows = 0; rows < NegativeGlobalFlows.length; rows++ ){						
						double sum = 0;						
						for (int columns = 0; columns < NegativeGlobalFlows[0].length; columns++){																			
							sum += NegativeGlobalFlows[rows][columns];								
						}
						TotalGlobalFlows[rows][1] = sum;
						sum = 0;												
					}				
					for(int rows=0; rows < TotalGlobalFlows.length; rows++){
																													
						double sum = 0;												
							sum = (TotalGlobalFlows[rows][0]) - (TotalGlobalFlows[rows][1]);													
						TotalGlobalFlows[rows][2] = sum;
						sum = 0;																			
					}				
					// Evaluation and calculation of final alternative			
					double maximumOfTotalGlobalFlows = TotalGlobalFlows[0][2];
					int positionOfResult = 0;
					
					for(int rows = 0; rows < TotalGlobalFlows.length; rows++){																
						
						if (TotalGlobalFlows[rows][2] > maximumOfTotalGlobalFlows){
							maximumOfTotalGlobalFlows = TotalGlobalFlows[rows][2];
							positionOfResult = rows;
						}
					}					
					return positionOfResult;			
				}		
				public void computeGlobalFlows (double matrix[][], int i){
					
					     // i = number of criterion. 
					
					// positive flows - rows
					for(int rows = 0; rows < matrix.length; rows++){
						
						double sum = 0;
						for (int columns = 0; columns < matrix.length; columns++){							
							
							if(rows != columns){
								sum += matrix[rows][columns];   // sum of rows in UNI matrix
							}											
						}
						double meanOfRows = sum / (matrix[rows].length - 1);     	// Mean calcualtion						
						PositiveGlobalFlows[rows][i] = meanOfRows*weights.get(i);					
						sum = 0;
							
					}								
					//negative flows - columns
					
					for(int columns = 0; columns < matrix[0].length; columns++){					
						double sum = 0;					
						for(int rows = 0; rows < matrix.length; rows++){							
							if(rows != columns){
								sum += matrix[rows][columns];
							}
						}
						double meanOfColumns = sum / (matrix.length - 1);
						NegativeGlobalFlows[columns][i] = meanOfColumns*weights.get(i);
						sum = 0;																										
					}	
	}

	@Override
	public String computeAndReturnResult() {
		
		return computeAndReturnResult(values);
	}


	@Override
	public void computeOnly() {
		computeAndReturnResult(values);
		
	}


	@Override
	public String returnBestAlternative() {
		return result;
	}


	@Override
	public List<String> returnSortedAlternativesResult() {
		
		return listOfResults;
	}


	@Override
	public void setAlternatives(List<String> alternatives) {
		this.alternatives.clear();
		this.alternatives = alternatives; 
		
	}


	@Override
	public void setValues(double[][] values) {
		this.values = values;
	
	}


	@Override
	public void setCriteria(List<String> criteria) {
		this.criteria.clear();
		this.criteria = criteria;
		
	}


	@Override
	public void setWeights(List<Double> weights) {
		this.weights.clear();
		this.weights = weights;
		
	}

	@Override
	public String toString() {
		return super.toString();
	}

	/**
	 * This number is here for model snapshot storing purpose<br>
	 * It needs to be changed when this class gets changed
	 */ 
	private static final long serialVersionUID = 1L;

}]]></Text>
		</JavaClass>
		<!--   =========   Java Class   ========  -->
		<JavaClass>
			<Id>1430219286823</Id>
			<Name><![CDATA[Topsis]]></Name>
			<Text><![CDATA[import java.util.List;
import java.util.ArrayList;

/**
 * TOPSIS
 */	

public class Topsis extends DecisionMethod  implements IDecision{


		
		private List<String> maxmin = new ArrayList<>();
		private List<Double> maxOfColumns = new ArrayList<>();				// for ideal normalization
		private List<Double> aPlusValues = new ArrayList<>();
		private List<Double> aMinusValues = new ArrayList<>();
		private List<Double> dAplus = new ArrayList<>();
		private List<Double> dAminus = new ArrayList<>();
		private List<Double> cAList = new ArrayList<Double>();	
		
		
		public Topsis(List<String> alternatives, List<String> criteria, List<Double> weights, List<String> maxmin){
			this.alternatives = alternatives;
			this.criteria = criteria;
			this.weights = weights;
			this.maxmin = maxmin;	
		}
			
		
		
		//-----------------------COMPUTE----------------------------------//
			public String computeAndReturnResult(double [][] values){
				
			// Verify that weights add up to 1	
			double sumOfWeights = 0;	
			
			for(double w : weights){
				sumOfWeights = sumOfWeights + w;
			}
			// If weights are wrong, don't compute
			if(sumOfWeights != 1){
				result = "Sum of weights != 1. Adjust the weights";
				return result;
			}
				
			// If weights are OK (sum = 1), compute
			
			else {	
					//------------------Step 1 and 2---------------------------------------------//
					//--------------Normalization and weighted normalized matrix-----------------//
					//------------------- Linear normalization-----------------------------------//

					//------------Find maximum of columns for ideal normalization---------------//
					
					for(int columns = 0; columns < criteria.size(); columns++){
						
						double maximum = values[0][columns];
						for(int rows = 0; rows < alternatives.size(); rows++){
							
							if(values[rows][columns] > maximum){
								maximum = values[rows][columns];
							}
						}
						maxOfColumns.add(maximum);
					}
	
					//................................................................................
					
					//--------------------------Normalization itself including weights--------------------------------//
					
					double normalizedWeightedValues[][] = new double [alternatives.size()][criteria.size()];
					
					for(int columns = 0; columns < criteria.size(); columns++){
						for(int rows = 0; rows < alternatives.size(); rows++){	
							
							normalizedWeightedValues[rows][columns] = weights.get(columns) * (values[rows][columns] / maxOfColumns.get(columns));				
						}
					}
					
					//..............................End of normalization.............................//

					//------Step 3: collecting the best and worst performance on each criterion of the normalized decision matrix-----//
					
					for(int columns=0; columns < criteria.size(); columns++){
						
						double maximumOfColumn = normalizedWeightedValues[0][columns];
						double minimumOfColumn = normalizedWeightedValues[0][columns]; 
						
						for(int rows = 0; rows < alternatives.size(); rows++){
		
							if(normalizedWeightedValues[rows][columns] > maximumOfColumn){
								maximumOfColumn = normalizedWeightedValues[rows][columns];
							}
							else if(normalizedWeightedValues[rows][columns] < minimumOfColumn){
								minimumOfColumn = normalizedWeightedValues[rows][columns];
								
							}
						}

						if(maxmin.get(columns).toLowerCase().contains("max")){
							aPlusValues.add(maximumOfColumn);
							aMinusValues.add(minimumOfColumn);
						}
						else if(maxmin.get(columns).toLowerCase().contains("min")){
							
							aPlusValues.add(minimumOfColumn);
							aMinusValues.add(maximumOfColumn);
							
						}
						
					}

					//...............................................End of step 3............................................//

					//------Step 4: Calculate the distance for each action to the ideal action and the anti-ideal action------//
					
					
					for(int rows = 0; rows < alternatives.size(); rows++){
							
						double positiveSumOfSquares = 0;					// for da+
						double negativeSumOfSquares = 0;					// for da-
					
						for(int columns = 0; columns < criteria.size(); columns++){
						
						positiveSumOfSquares += Math.pow((aPlusValues.get(columns) - normalizedWeightedValues[rows][columns]), 2);
						negativeSumOfSquares += Math.pow(aMinusValues.get(columns)- normalizedWeightedValues[rows][columns], 2);
						}
						
						dAplus.add(Math.sqrt(positiveSumOfSquares));
						dAminus.add(Math.sqrt(negativeSumOfSquares));
						
					}
					
					//...............................................End of step 4............................................//
					
					//------Step 5: Calculate the relative closeness coefficient of each action-------------------------------//
					
					
					
					for(int alternativ = 0; alternativ < alternatives.size(); alternativ++){
						
						cAList.add(dAminus.get(alternativ)/(dAplus.get(alternativ) + dAminus.get(alternativ)));
					}
					
					
					int positionOfResult = cAList.indexOf(Collections.max(cAList));
					
					this.result = alternatives.get(positionOfResult);
					
					return result;
					
				}
			
			}

			//---------------------END OF COMPUTATION-------------------------------------//

			@Override
			public String computeAndReturnResult() {
				return computeAndReturnResult(values);
			}


			@Override
			public void computeOnly() {
				computeAndReturnResult(values);
			}


			@Override
			public String returnBestAlternative() {
				
				return this.result;
			}


			@Override
			public List<String> returnSortedAlternativesResult() {
				
				return listOfResults;
			}


			@Override
			public void setAlternatives(List<String> alternatives) {
				this.alternatives.clear();
				this.alternatives = alternatives; 
				
			}


			@Override
			public void setValues(double[][] values) {
				this.values = values;
			
			}


			@Override
			public void setCriteria(List<String> criteria) {
				this.criteria.clear();
				this.criteria = criteria;
				
			}


			@Override
			public void setWeights(List<Double> weights) {
				this.weights.clear();
				this.weights = weights;
				
			}

		
		

	@Override
	public String toString() {
		return super.toString();
	}

	/**
	 * This number is here for model snapshot storing purpose<br>
	 * It needs to be changed when this class gets changed
	 */ 
	private static final long serialVersionUID = 1L;

}]]></Text>
		</JavaClass>
		<!--   =========   Java Class   ========  -->
		<JavaClass>
			<Id>1430219286838</Id>
			<Name><![CDATA[Vikor]]></Name>
			<Text><![CDATA[import java.util.Collections;
import java.util.List;
import java.util.ArrayList;

/**
 * Vikor
 */	

public class Vikor extends DecisionMethod implements IDecision{
	
	private List<String> maxmin = new ArrayList<>();
	private List<Double> fStarValues = new ArrayList<>();
	private List<Double> fMinusValues = new ArrayList<>();
	private List<Double> SjList = new ArrayList<>();
	private List<Double> RjList = new ArrayList<>();
	private List<Double> QjList = new ArrayList<>();
	
	public Vikor(List<String> alternatives, List<String> criteria, List<Double> weights, List<String> maxmin){
		this.alternatives = alternatives;
		this.criteria = criteria;
		this.weights = weights;
		this.maxmin = maxmin;
	}
	
	public String computeAndReturnResult(double [][] values){
		
		// Verify that weights add up to 1	
		double sumOfWeights = 0;	
		
		for(double w : weights){
			sumOfWeights = sumOfWeights + w;
		}
		// If weights are wrong, don't compute
		if(sumOfWeights != 1){
			result = "Sum of weights != 1. Adjust the weights";
			return result;
		}
			
		// If weights are OK (sum = 1), compute
		
		else {	

					//----------------------------1-----------------------------------//
					//-------------------Finding of S* and F- values------------------//								// max and min for each criteria (column)
					//................................................................//
					
					
					
					double maximumOfColumn = 0;
					double minimumOfColumn = 0;
					
					for (int numberOfCriteria = 0; numberOfCriteria < this.criteria.size(); numberOfCriteria++){						// for all columns (criteria)
						minimumOfColumn = values[0][numberOfCriteria];																	// first value of every colun as minimum
						
						for(int numberOfAlternatives = 0; numberOfAlternatives < alternatives.size(); numberOfAlternatives++){			// for every value in column (value of alternative)
								if(values[numberOfAlternatives][numberOfCriteria] > maximumOfColumn 	){			 
								maximumOfColumn = values[numberOfAlternatives][numberOfCriteria];
								}
								else if(values[numberOfAlternatives][numberOfCriteria] < minimumOfColumn ){				
								minimumOfColumn = values[numberOfAlternatives][numberOfCriteria];	
								}
						}
						
						//----------------------Saving max and min values with respect to maximalization or minimalization of criteria-------/
						
			
							if(maxmin.get(numberOfCriteria).toLowerCase().contains("max")){
							fStarValues.add(maximumOfColumn);
							fMinusValues.add(minimumOfColumn);
							
						}
						else if(maxmin.get(numberOfCriteria).toLowerCase().contains("min")){
							fStarValues.add(minimumOfColumn);
							fMinusValues.add(maximumOfColumn);
						}
						maximumOfColumn = 0;
					}
					

					//**************************************1**************************************************//
	
					//----------------------------------2---------------------------------------------------//
					//----------------------Calculation of Sj and Rj--------------------------------------//
					
					
					// Sj array
					double SjArray[][] = new double[alternatives.size()][criteria.size()];
					for (int columns = 0; columns < criteria.size(); columns++){
						for(int rows = 0; rows < alternatives.size(); rows++){
							SjArray[rows][columns] = weights.get(columns)* ((fStarValues.get(columns)- values[rows][columns])/(fStarValues.get(columns)-fMinusValues.get(columns)));
						}
					}
					// Sj and Rj values computation
					for(int rows = 0; rows < alternatives.size(); rows++){	
						double sumOfSjArrayRows = 0;												// sum of rows = Sj		
						double maxOfSjArrayRows = SjArray[rows][0];									// maximum of rows = Rj
						
						for(int columns = 0; columns < criteria.size(); columns++){	
							sumOfSjArrayRows += sumOfSjArrayRows + SjArray[rows][columns];	
							if(SjArray[rows][columns] > maxOfSjArrayRows){
								maxOfSjArrayRows = SjArray[rows][columns];
							}
						}
						SjList.add(sumOfSjArrayRows);
						RjList.add(maxOfSjArrayRows);
						
					}
					
					//**************************END of 2*****************************************//
			
					
					
					//------------------------------3---------------------------------------------//
					//----------------------Calculation of Qj------------------------------------//
					double sStar = Collections.min(SjList);					// Minimum of Sj
					double sMinus = Collections.max(SjList);				// Maximum of Sj	
					double rStar = Collections.min(RjList);					// Minimum of Rj
					double rMinus = Collections.max(RjList);				// Maximum of Rj
					double vValue = 0.5;				// "v" value

					for(int numberOfAlternatives = 0; numberOfAlternatives < alternatives.size(); numberOfAlternatives++){
						
						// Calculation itself
						
						double Qj = 0;
						Qj = (vValue*(SjList.get(numberOfAlternatives)- sStar) / (sMinus - sStar))+(((1-vValue)*(RjList.get(numberOfAlternatives)-rStar))/(rMinus - rStar));
						
						QjList.add(Qj);
						
					}
					
					//***************************End of Qj*****************************************//

					//----------------------------------4---------------------------------------//
					// --------------------Sorting out Qj and alternatives---------------------//
	
					int positionOfResult = QjList.indexOf(Collections.min(QjList));													
					this.result = alternatives.get(positionOfResult);
					
					return result;																									
		}
		
	}			// End of Computation;


	
	
	
	
	@Override
	public String computeAndReturnResult() {
		
		return computeAndReturnResult(values);
	}


	@Override
	public void computeOnly() {
		computeAndReturnResult(values);
		
	}


	@Override
	public String returnBestAlternative() {
		
		return result;
	}


	@Override
	public List<String> returnSortedAlternativesResult() {
		
		return listOfResults;
	}


	@Override
	public void setAlternatives(List<String> alternatives) {
		this.alternatives.clear();
		this.alternatives = alternatives; 
		
	}


	@Override
	public void setValues(double[][] values) {
		this.values = values;
	
	}


	@Override
	public void setCriteria(List<String> criteria) {
		this.criteria.clear();
		this.criteria = criteria;
		
	}


	@Override
	public void setWeights(List<Double> weights) {
		this.weights.clear();
		this.weights = weights;
		
	}
		
		
		

	@Override
	public String toString() {
		return super.toString();
	}

	/**
	 * This number is here for model snapshot storing purpose<br>
	 * It needs to be changed when this class gets changed
	 */ 
	private static final long serialVersionUID = 1L;

}]]></Text>
		</JavaClass>
		<!--   =========   Java Class   ========  -->
		<JavaClass>
			<Id>1430219286854</Id>
			<Name><![CDATA[Wpm]]></Name>
			<Text><![CDATA[import java.util.ArrayList;
import java.util.Collections;
import java.util.List;

/**
 * WPM
 */	

public class Wpm extends DecisionMethod implements IDecision{

	
	
	private String maxmin = "";
	
	
	public Wpm(List<String> alternatives, List<String> criteria, List<Double> weightsOfCriteria, String maxmin){
		
		this.alternatives = new ArrayList<>(alternatives);
		this.criteria = new ArrayList<>(criteria);
		this.weights = new ArrayList<>(weightsOfCriteria);
		this.maxmin = maxmin;
	}
	
	public Wpm (){
		
	}
	

	public String computeAndReturnResult(double values[][]){
		
		double product = 1;
		List<Double> weightedProductOfRows  = new ArrayList<Double>();
		
		for(int row=0; row < values.length; row++){
			for(int col=0; col< values[row].length;col ++){
				
				product = product * Math.pow(values[row][col], weights.get(col));
			}
			weightedProductOfRows.add(product);
			product = 1;			
		}
		
		double resultValue = 0;
		
		if(maxmin.toLowerCase() == "max"){
			resultValue = Collections.max(weightedProductOfRows);
		}
		
		if (maxmin.toLowerCase() == "min"){
			resultValue = Collections.min(weightedProductOfRows);
		}
			
			int position = weightedProductOfRows.indexOf(resultValue);
			result = alternatives.get(position);

		return result;
	}

	
	
	public void setValues(double[][] values) {
	this.values = values;
}

	public void setCriteria(List<String> criteria) {
		this.criteria.clear();
		this.criteria = criteria;
	}


	public void setAlternatives(List<String> alternatives) {
		this.alternatives.clear();
		this.alternatives = alternatives;
	}


	public void setWeights(List<Double> weights) {
		this.weights.clear();
		this.weights = weights;
	}

	
	
	
	@Override
	public String computeAndReturnResult() {
			
		return computeAndReturnResult(values);
	}

	@Override
	public void computeOnly() {
		computeAndReturnResult(values);
		
	}

	@Override
	public String returnBestAlternative() {
		
		return result;
	}

	@Override
	public List<String> returnSortedAlternativesResult() {
		
		return listOfResults;
	}
	@Override
	public String toString() {
		return super.toString();
	}

	/**
	 * This number is here for model snapshot storing purpose<br>
	 * It needs to be changed when this class gets changed
	 */ 
	private static final long serialVersionUID = 1L;

}]]></Text>
		</JavaClass>
	</JavaClasses>
</Model>
</AnyLogicWorkspace>
