# Supplementary material for: Experimental Evaluation of Suitability of Selected Multi-Criteria Decision-Making Methods for Large-Scale Agent-Based Simulations
Source: PLoS One. 2016 Nov 2;11(11):e0165171. doi: 10.1371/journal.pone.0165171 (PMC5091817; doi:10.1371/journal.pone.0165171)
Supplement: S1 File — (ZIP) [file pone.0165171.s003.zip › readme.txt]

DMTest
This model compares four decision-making methods regarding computational complexity.

Requirements: 
Anylogic 7.3.4 
Java 1.8, requires Java to run, verify your version here: https://www.java.com/en/download/installed.jsp.  

How to use:
1. Run Anylogic.
2. Open "DMTest.alp", make sure "Test.xlsx" is in the same folder.
3. Run "Simulation: Main" in DMTest project in Anylogic.
4. Select one of decision-making methods and fill the number of experiments textbox.
5. Click on "Run" button in the window of the simulation.
6. When experiments are finished, the window is closed and results of experiments can be found in "Test.xlsx" file on the sheet that corresponds to the selected method. Numbers in the file represent simulation time of individual experiments in seconds.

According to licence requirements, this software is for academic purposes only. 
see www.anylogic.com for up-to-date version of the Anylogic platform. Use free PLE license (Personal Learning and Education) to run the application (available at the Anylogic homepage). 
