# Supplementary material for: Experimental Evaluation of Suitability of Selected Multi-Criteria Decision-Making Methods for Large-Scale Agent-Based Simulations
Source: PLoS One. 2016 Nov 2;11(11):e0165171. doi: 10.1371/journal.pone.0165171 (PMC5091817; doi:10.1371/journal.pone.0165171)
Supplement: S1 File — (ZIP) [file pone.0165171.s003.zip › Test.xlsx]

## Sheet: Topsis
1.065
